# Supplementary material for: Transcriptomic and proteomic analyses of core metabolism in Clostridium termitidis CT1112 during growth on α-cellulose, xylan, cellobiose and xylose
Source: BMC Microbiol. 2016 May 23;16:91. doi: 10.1186/s12866-016-0711-x (PMC4877739; doi:10.1186/s12866-016-0711-x)
Supplement: Additional file 6: — Expression values and Znet values of genes and gene products identified in C. termitidis cultured under various substrate conditions. Normalized proteomic Z-scores Pnet are represented as: (i) P0: xylose grown cells – cellobiose grown cells; (ii) P1: α-cellulose grown cells – cellobiose grown cells; and (iii) P2: xylan grown cells – cellobiose grown cells. Normalized transcriptomic Z-scores Rnet are represented as: (i) R0: xylose grown cells – cellobiose grown cells; (ii) R1: α-cellulose grown cells – cellobiose grown cells; and (iii) R2: xylan grown cells – cellobiose grown cells. For any protein or RNA transcripts, a negative value represents higher expression on cellobiose, while a positive value represents higher expression in any of the other corresponding substrate. Signal to Noise ratios (S/N) of individual genes under two comparing conditions are given. S/N0: xylose grown cells vs cellobiose grown cells; S/N1: α-cellulose grown cells – cellobiose grown cells; S/N2: xylan grown cells – cellobiose grown cells. Genes with a S/N value 2.8 or greater have a false discovery rate (FDR) 10 % or less. CB, Cellobiose; AC, α-cellulose; Numbers in brackets indicate biological replicate. (XLSX 817 kb) [file 12866_2016_711_MOESM6_ESM.xlsx]

## Sheet: Additional file 6
		RNA sequencing														Proteomics
		Expression values								Znet-scores			Signal to Noise ratio			TIC values				Znet-scores
Locus	Locus-description	CB (1)	CB (2)	XYLOSE (1)	XYLOSE (2)	AC (1)	AC (2)	XYLAN (1)	XYLAN (2)	R0	R1	R2	S/N0	S/N1	S/N2	CB	Xylose	AC	Xylan	P0	P1	P2
Cter_0001	Carbohydrate binding domain X2/Cellulose binding	6.13	6.39	4.25	4.39	13.94	12.81	4.7	4.64	-2.51	4.27	-1.25	8.81	7.33	4.4	16.57	17.23	22.12	15.21	1.25	4.08	-1.25
Cter_0002	Calcineurin-like phosphoesterase superfamily	2.32	2	2.81	2.32	3	2	1.58	2.32	0.1	-0.21	-0.02	0.86	0.68	0.99
Cter_0003	Spo0E like sporulation regulatory protein	4.39	3.81	2.32	3.81	5.83	5.32	3.17	3.7	-0.7	0.13	-0.2	1.49	1.26	1.2
Cter_0004	Site-specific recombinase XerD	8.35	8.29	8.71	8.69	9.17	9.06	8.71	8.49	0.35	0.02	0.33	4.38	0.82	2.77	8.8	9.13	10.88	10.1	0.65	0.98	1.35
Cter_0005	pyrroline-5-carboxylate reductase	11.94	12.21	12.04	11.37	10.56	11.05	11.99	10.91	-0.24	-1.27	-0.24	1.44	6.86	1.47	15.83	15.47	15.87	15.13	-0.6	-0.84	-0.61
Cter_0006	Glycine/serine hydroxymethyltransferase	12.16	12.12	12.13	11.35	10.42	10.9	12.01	10.85	-0.17	-1.5	-0.25	1.3	10.61	1.5	18.96	18.48	19.25	18.69	-0.82	-0.62	-0.19
Cter_0007	Hydrogenase maturation factor	10.12	10.12	10.19	9.98	10.22	10.17	10.02	9.34	-0.03	-0.35	-0.2	1.35	3.96	2.37	12.69	12.63	13.92	13.19	-0.05	0.22	0.57
Cter_0008	Uncharacterized protein conserved in bacteria	10.02	9.84	9.9	9.82	9.9	9.67	9.83	9.13	0.01	-0.4	-0.08	1.04	2.66	1.29	15.31	15.13	16.03	15.41	-0.27	-0.23	0.18
Cter_0009	putative vancomycin resistance protein	10.47	10.42	10.17	10.39	10.38	10.44	10.19	9.67	-0.15	-0.47	-0.33	1.71	7.24	5.46
Cter_0010	tyrosyl-tRNA synthetase	9.32	8.82	10.25	9.48	7.59	8.28	9.71	8.38	0.18	-1.02	0.51	1.19	3.52	0.32	17.17	17.06	17.18	17.31	-0.15	-0.87	0.22
Cter_0011	putative domain HDIG	8.95	9.07	9.05	8.89	8.87	8.84	9.11	8.23	-0.04	-0.53	-0.06	1.42	5.35	1.18	12.25	12.2	12.93	11.9	-0.04	-0.27	-0.26
Cter_0012	transcription elongation factor GreA	8.67	8.43	8.46	8.53	8.44	8.28	8.41	7.84	0.02	-0.44	-0.06	1.01	2.86	1.19	14.72	14.63	15.8	15.08	-0.11	0.09	0.43
Cter_0013	Cell wall-associated hydrolases	10.65	10.68	10.35	10.57	10.55	10.5	10.61	10.3	-0.19	-0.52	-0.03	1.9	5.4	0.87	7.47	8.26	9.48	7.23	1.49	0.92	-0.16
Cter_0014	metallo-beta-lactamase domain protein	6.41	6.82	6.63	6.6	6.88	6.44	6.6	6.17	-0.16	-0.25	-0.18	0.61	1.64	0.55	11.96	11.85	13.05	11.82	-0.15	0.1	-0.06
Cter_0015	thiazole biosynthesis/tRNA modification protein	9.57	9.59	9.5	9.13	9.01	8.91	9.75	8.36	-0.22	-0.86	-0.03	1.92	7.11	1.04	15.32	15.04	15.51	14.85	-0.45	-0.71	-0.38
Cter_0016	cysteine desulfurase	9.17	9.16	9.31	8.79	8.64	8.54	9	7.87	0.02	-0.84	-0.28	1.01	6.83	1.62	13.48	13.4	14.51	13.58	-0.09	0.04	0.18
Cter_0017	hypothetical protein	5.58	5.88	5.98	5.43	4.91	5.36	5.32	4.09	-0.01	-0.76	-0.55	1.06	4.5	1.94	10.52	10.79	11.44	11.25	0.55	-0.05	0.79
Cter_0018	NADH ubiquinone oxidoreductase 20 kDa subunit	7.31	7.67	7.94	7.32	7.21	7.31	7.38	6.3	0.05	-0.51	-0.25	1.04	3.46	1.44	11.55	11.25	12.61	11.93	-0.49	0.07	0.45
Cter_0020	Asparagine synthetase A	7.35	7.11	7.31	6.77	7.86	8.06	7.62	6.7	-0.1	0.02	0.23	5.07	0.79	0.4	17.14	16.93	18.12	17.52	-0.33	0	0.45
Cter_0021	isocitrate dehydrogenase, NADP-dependent	10.3	10.44	9.76	9.84	9.6	9.59	9.78	8.98	-0.71	-1.01	-0.72	1.95	9.35	3.86	19.66	19.15	19.15	18.94	-0.87	-1.33	-0.63
Cter_0022	prevent-host-death family protein	7.79	8.29	7.04	7.38	8.4	8.32	8.27	7.35	-0.61	-0.1	-0.04	1.46	1.3	0.95	11.86	11.7	12.67	11.96	-0.24	-0.15	0.18
Cter_0023	D-3-phosphoglycerate dehydrogenase	5.29	5.04	4.52	5.09	3.46	4.39	5.67	5.04	-0.26	-1.08	0.13	1.02	3.61	1.47
Cter_0024	Dihydroxyacid dehydratase/phosphogluconate	3.81	4.32	4.52	4.17	3.91	4.09	3.58	3.58	0.03	-0.32	-0.23	1.02	2.1	0.62
Cter_0025	alcohol dehydrogenase zinc-binding	1	1		2.81			1		0.37	-1.28	-0.13	0.85	124.56	1.32
Cter_0026	ABC-type sugar transport system, permease	1.58	1.58	2.32	2.58	2.81	2	3.32	2	0.89	0.1	0.91	4.29	0.77	2.62
Cter_0027	ABC transporter permease protein	2.58	1	3.32	2.81	2	2.58	2.58	2.32	0.09	-0.21	0.17	0.97	0.8	0.89
Cter_0028	ABC-type sugar transport system, periplasmic	3.32	4.17	3.46	3.81	3.17	3.32	3.58	2.81	-0.62	-0.5	-0.07	0.38	2	0.92	11.91	12.46	13.37	11.99	1.05	0.43	0.16
Cter_0029	Dihydroxyacetone kinase	1.58	1.58	2.58	2	1	2	1	0	0.55	-0.23	-0.73	2.17	1.52	3.02
Cter_0030	Dihydroxyacetone kinase	1		1.58		2	1.58	0	1	1.31	0.14	0.01	0.27	0.78	1.02
Cter_0031	D-3-phosphoglycerate dehydrogenase	1.58	1		2.32	0	1	0		0.02	-0.67	-0.75	1	2.21	2.13	8.12	8.45	8.43	7.95	0.65	-0.6	-0.09
Cter_0032	Dihydrodipicolinate synthase/N-acetylneuraminate	1	1.58	2.32	2.81	1	2			0.9	-0.18	-0.74	2.1	0.67	2.35
Cter_0033	transcriptional regulator	7.15	7.06	7.59	7.29	8.54	7.56	7.42	7.55	0.16	0.14	0.29	1.54	0.75	1.72	14.15	14.1	15.92	13.42	-0.04	0.71	-0.64
Cter_0034	putative sugar phosphate isomerase involved in	4.58	3.91	4.95	4.86	5.04	4.75	4.64	3.32	0.14	-0.4	-0.75	1.15	0.18	0.16
Cter_0035	PfkB domain protein	5	5.17	5.46	5.04	5.75	5.55	4.64	4.25	0.05	-0.03	-0.38	1.08	1.07	3.35	10.31	11.09	12.53	11.05	1.47	1.11	0.8
Cter_0036	Cellobiose phosphorylase	9.15	8.21	8.95	10.17	7.99	9.09	6.43	8.74	0.37	-0.19	-0.27	1.23	1.25	1.13
Cter_0037	pyruvate formate-lyase 1-activating enzyme	12.08	11.04	11.78	12.25	9.79	10.43	9.52	10.72	0.12	-1.03	-0.6	0.92	2.51	1.38	14.6	14.82	15.41	14.63	0.45	-0.15	0.11
Cter_0038	formate acetyltransferase 1	16	15.33	15.95	16.4	13.64	14.46	13.95	15.22	0.13	-1.27	-0.38	1.12	3.43	1.27	19.75	20.22	19.28	19.56	0.91	-1.29	-0.11
Cter_0039	hypothetical protein	8.57	8.5	8.17	8.32	8.18	8.04	8.73	8.46	-0.34	-0.68	0.13	2.79	4.96	1.83	14.32	14.08	15.6	14.5	-0.38	0.27	0.25
Cter_0040	hypothetical protein	3.58	4.17	3.58	4	6.34	5.52	3.46	3.81	-0.53	0.58	-0.63	0.29	1.96	0.21
Cter_0041	hypothetical protein	8.46	8.41	10.14	9.39	11.24	11.49	9.33	8.69	1.27	1.68	0.71	3.09	32.73	6.46
Cter_0042	Zn-dependent protease with chaperone function	7.17	7	7.03	7.42	7.97	7.64	7.38	6.52	0.03	0.14	0.19	1.03	0.46	0.38	11.21	11.38	13.38	11.57	0.36	1.06	0.43
Cter_0043	isoaspartyl dipeptidase IadA	7.08	7.1	6.85	7.19	7.04	7.7	6.13	6.38	0.01	-0.1	-0.37	1.03	1.38	1.73	11.15	11.38	12.94	11.54	0.47	0.72	0.46
Cter_0044	ABC-type polar amino acid transport system,	8.54	8.59	8.14	8.71	8.15	8.64	7.69	7.43	0.02	-0.49	-0.8	1	4.02	6.2	12.31	12.08	13.27	12.34	-0.36	-0.02	0.11
Cter_0045	amine acid ABC transporter, permease protein,	8.74	8.76	8.21	8.72	8.29	8.5	7.8	7.97	-0.16	-0.77	-0.44	1.37	57.24	1.98	12.46	12.17	12.78	11.61	-0.47	-0.59	-0.75
Cter_0046	family 3 extracellular solute-binding protein	8.54	7.84	7.18	8.76	7.15	7.69	7.24	5.78	-0.07	-0.69	-0.75	1.06	2.48	1.77	14.24	14.41	16.14	13.98	0.36	0.82	-0.18
Cter_0047	ErfK/YbiS/YcfS/YnhG family protein	4.52	4.39	4.39	4.81	6.82	7.1	4.95	5.58	0.03	1.32	0.53	1.01	13.91	1.7
Cter_0048	hypothetical protein	7.67	7.55	7.17	7.33	8.73	8.78	8	7.29	-0.4	0.26	0.02	2.77	3.59	1.14	9.74	9.68	10.93	9.54	-0.05	0.19	-0.12
Cter_0049	peptidoglycan binding domain-containing protein	5.43	4.7	4	4.17	5.21	5.52	4.46	3.32	-0.74	-0.04	-0.29	1.85	0.93	1.34	17.62	17.19	16.56	16.21	-0.73	-1.82	-1.3
Cter_0050	aspartate-semialdehyde dehydrogenase	9.61	10.08	9.77	9.15	8.53	8.99	10.47	9.61	-0.22	-1.05	0.12	1.34	4.47	1.24	18.2	17.93	18.4	18.3	-0.44	-0.7	0.18
Cter_0051	hypothetical protein	10.44	10.38	10.87	11.5	10.64	10.53	10.73	10.81	0.54	-0.24	0.3	1.89	2.5	1.8	14.49	14.61	14.78	14.67	0.27	-0.62	0.25
Cter_0052	endoribonuclease L-PSP, putative	8.34	8.38	8.04	7.69	7.44	7.6	8.15	7.59	-0.56	-1.15	-0.31	3.3	79.94	6.26	16.32	15.91	15.96	15.64	-0.69	-1.2	-0.59
Cter_0053	gamma-glutamyl phosphate reductase	9.46	9.61	8.92	8.84	7.89	8.46	8.81	7.97	-0.86	-1.35	-0.86	6.8	7.4	4.11	17.19	16.55	17.19	16.91	-1.11	-0.87	-0.2
Cter_0054	glycerol kinase	9.06	9.11	9.2	8.92	8.57	9.06	8.34	7.98	0	-0.57	-0.77	1.13	4.53	9.69	15.23	15	15.64	14.96	-0.36	-0.51	-0.19
Cter_0055	Branched-chain amino acid transport protein	5.86	6.17	5.91	6.04	5.39	6.15	5.13	4.86	-0.17	-0.37	-0.66	0.49	2.07	3.05
Cter_0056	putative branched-chain amino acid permease	8.11	8.51	8.38	8.15	8.78	8.56	7.92	7.73	-0.03	-0.1	-0.07	0.9	1.29	0.86
Cter_0057	cobalt ABC transporter permease	8.37	8.58	8.54	8.2	8.08	8.03	8.53	7.7	-0.06	-0.7	-0.08	1.26	5.29	1.22	11.89	11.72	11.89	11.88	-0.25	-0.87	0.07
Cter_0058	ABC transporter	8.93	9.12	9.16	8.83	9.18	9.31	8.75	8.2	-0.02	-0.27	-0.28	1.13	3.51	2.61	14.23	13.87	14.41	13.87	-0.6	-0.71	-0.27
Cter_0059	putative membrane protein	11.44	11.85	11.51	11.04	11.62	10.92	12.43	11.01	-0.24	-0.48	0.06	1.46	1.95	1.09	16.05	15.93	17.65	16.32	-0.16	0.55	0.34
Cter_0060	TIGR00266 family protein	7.95	8.33	8.14	7.89	9.37	9.59	7.7	7.1	0	0.31	-0.34	1.05	2.5	1.94	15.31	15.01	15.88	14.28	-0.49	-0.37	-0.93
Cter_0061	4-hydroxythreonine-4-phosphate dehydrogenase	6.13	6.38	6.94	6.6	7.35	7.17	6.36	5.25	0.39	0.1	-0.1	2.01	1.47	1.18	13.38	13.34	14.52	13.57	-0.02	0.14	0.26
Cter_0062	Glyoxalase/Bleomycin resistance	3.32	3.91	3.58	3.7	4.17	4.46	3.32	2.81	-0.37	0.15	-0.01	0.42	0.53	0.99	10.34	10.29	10.33	9.64	-0.04	-0.88	-0.61
Cter_0063	hypothetical protein	3.58	3.58	3.58	2.58	3.91	3.7	4	3.7	-0.19	-0.19	0.38	1.27	1.91	4.13
Cter_0064	ABC-type multidrug transport system, ATPase	5.21	4.86	4.32	3.91	3.91	4	4.95	3	-0.85	-1.13	-0.12	2.64	5.99	1.1	11.36	11.2	12.22	11.62	-0.24	-0.11	0.33
Cter_0065	putative transcriptional regulator	2.58	2	2.32	1	1	2	1	0	-0.18	-0.67	-1.16	0.84	2.21	2.71	12.62	12.25	13.75	12.63	-0.62	0.13	0.09
Cter_0066	Zinc dependent phospholipase C	6.32	6.34	5.93	6.38	9.22	8.97	5.64	4.95	-0.06	1.39	-0.84	1.21	7.49	6.74
Cter_0067	6-phosphofructokinase	8.83	8.55	9.12	8.9	8.73	8.38	9.51	7.9	0.04	-0.32	0.29	0.94	1.94	0.63	17.95	17.98	18.12	17.86	0.11	-0.72	-0.01
Cter_0068	phosphatidylserine decarboxylase precursor	7.35	7.45	7.85	7.13	7.54	8.04	7.42	6.73	0.07	-0.06	-0.08	0.91	1.33	1.43	11.18	11.32	12.94	11.61	0.31	0.7	0.5
Cter_0069	Uncharacterized protein conserved in bacteria	2.32	1	2.32	1	6.3	6.13		2	-1.78	2.23	-0.13	0.06	3.77	1.05
Cter_0070	Uncharacterized conserved protein	10.12	9.91	11.45	9.65	11.42	11.66	11.91	9.4	0.27	0.54	0.02	0.84	4.91	0.98	15.87	17	19.36	16.68	2.11	2.24	0.87
Cter_0071	Major Facilitator Superfamily	9.47	9.49	9.11	9.41	7.87	9.04	8.95	9.13	-0.17	-0.83	-0.05	1.65	2.64	1.08
Cter_0073	hypothetical protein					0					-0.23			3.44
Cter_0074	hypothetical protein	6.81	6.99	7.55	6.89	6.17	6.69	6.78	5.52	0.13	-0.68	-0.29	1.18	4.42	1.52	10.73	10.41	12.12	10.48	-0.53	0.37	-0.17
Cter_0075	integral membrane sensor signal transduction	7.85	7.71	8.07	7.37	7.52	7.88	7.23	6.32	-0.17	-0.46	-0.63	0.66	4.41	2.87	10.38	9.78	11.09	9.98	-1.04	-0.24	-0.31
Cter_0076	two component transcriptional regulator, winged	7.49	7.38	7.47	6.93	6.29	6.7	6.55	6.27	-0.03	-1.1	-0.81	1.12	8.85	5.45
Cter_0077	helicase	5.86	5.61	6.39	5.98	5.49	6.11	6.09	5.43	0.12	-0.25	0.06	1.22	1.87	0.76	13.27	13.09	12.74	13.02	-0.27	-1.35	-0.17
Cter_0078	hypothetical protein	9.16	8.93	8.62	9.27	8.42	9.14	8.92	9.39	-0.03	-0.45	0.04	1.09	2.42	1.07
Cter_0079	Signal transduction histidine kinase	7.99	7.77	7.62	8.25	7.11	7.83	7.95	8.13	0.01	-0.56	0.12	1.02	2.79	1.25
Cter_0080	two component transcriptional regulator, winged	5.78	5.52	6.15	5.93	5.91	6.23	5.86	6.13	0.12	-0.06	0.23	1.26	1.31	1.42
Cter_0081	hypothetical protein	12.44	12.25	12.46	12.71	11.46	11.97	13.09	12.45	0.1	-0.79	0.43	1.21	4.78	2.93	14.13	14.47	15.49	14.85	0.67	0.34	0.78
Cter_0082	Signal transduction histidine kinase	9.51	9.36	9.53	10.15	8.88	9.25	10.41	9.82	0.16	-0.67	0.77	1.22	5.73	5.4	11.12	11.03	11.75	10.97	-0.11	-0.31	-0.07
Cter_0083	two component transcriptional regulator, winged	10.03	10.03	10.14	10.61	9.73	10.4	10.8	10.55	0.11	-0.27	0.76	1.2	2.04	5.93	12.29	12.21	12.54	12.1	-0.09	-0.65	-0.11
Cter_0084	Transglutaminase-like superfamily	9.05	9.01	9.22	9	8.6	8.76	9.5	8.36	0.1	-0.75	0.09	0.52	21.75	0.77	13.04	13.27	14.13	12.44	0.47	0.1	-0.51
Cter_0085	amidohydrolase 2	5.64	5.86	7.27	5.88	6.63	6.87	6.57	6.27	0.39	0.14	0.72	1.32	2.2	4.21
Cter_0086	Transcriptional regulator	4.58	4.32	5.09	4.39	4.32	4.39	3.32	4.09	0.26	-0.41	-0.21	0.63	3.36	1.22
Cter_0087	beta-galactosidase	4.86	5.17	4.58	4.91	4.81	5.25	5.55	4.17	0	-0.3	-0.01	1.06	2.32	1
Cter_0088	Uncharacterized conserved protein	1	1.58	3.46	2.32	3.17	2.32	3.58	2.32	1.36	0.21	1.44	2.18	1.35	2.92
Cter_0089	Dihydroxyacetone kinase	1.58	0	1	1.58	1.58	1	1.58	0	0.3	-0.68	1.36	0.86	0.33	0.2
Cter_0090	Dihydroxyacetone kinase	3	2	3.32	2	2.32	2.58	2.81	2.32	1.41	-0.07	0.34	0.13	1.1	0.64
Cter_0092	YhgE/Pip-like protein	6.29	6.7	6.11	5.04	8.58	7.09	6.29	4.46	-0.7	0.04	-0.46	1.74	1.05	1.45
Cter_0093	transcriptional regulator	7	6.75	6.79	6.09	8.83	7.69	6.15	5.25	-0.11	0.01	-0.75	1.19	0.96	2.93
Cter_0094	Spo0E like sporulation regulatory protein	9.07	9.5	8.32	8.36	10.3	10.29	8.35	8.64	-0.94	0.07	-0.09	2.97	1.31	1.11
Cter_0095	hypothetical protein	0	1.58	1	1	5.93	5.55	1	2.32	0.77	2.36	0.75	0.59	3.46	0.61	12.24	11.56	12.8	11.09	-1.18	-0.37	-1.05
Cter_0096	acetyltransferase	6.63	7.16	6.38	6.74	7.58	7.18	6.49	6.55	-0.09	-0.04	-0.39	0.84	1.07	0.37
Cter_0097	Cell wall-associated hydrolases	14.76	14.79	13.8	14.61	14.74	14.67	14.56	13.94	-0.35	-0.46	-0.32	1.52	4.57	4.3	14.81	13.96	15.2	13.85	-1.49	-0.53	-0.86
Cter_0098	DNA internalization-related competence protein	7.06	7.02	7.38	6.71	7.19	8.2	7.01	6.36	-0.11	0.06	-0.1	0.76	0.82	1.66
Cter_0099	DNA polymerase III, delta subunit	6	5	6.15	5.21	6.15	5.7	5.91	5.04	1.27	-0.46	0.62	0.12	0.33	0.38	12.02	11.77	13.18	12.21	-0.4	0.16	0.26
Cter_0100	single-stranded-DNA-specific exonuclease RecJ	6.27	6.07	6.23	5.55	5.88	6.27	6.36	5.73	0	-0.43	0.17	0.96	3.52	0.25	13.7	13.44	13.63	13.24	-0.42	-0.94	-0.37
Cter_0101	adenine phosphoribosyltransferase	8.22	8.04	8.13	7.98	7.51	8.04	7.83	7.23	0	-0.59	-0.29	0.91	3.8	2.36	14.7	14.36	14.8	14.18	-0.56	-0.79	-0.43
Cter_0102	(p)ppGpp synthetase, RelA/SpoT family	9.61	9.63	9.69	9.37	9.24	9.66	9.27	8.35	-0.04	-0.53	-0.46	1.29	5.34	2.5	13.94	13.74	14.84	13.65	-0.31	-0.07	-0.21
Cter_0103	D-tyrosyl-tRNA(Tyr) deacylase	5.21	5.25	4.09	4.64	4.58	4.75	5	3.32	-0.86	-0.95	-0.41	2.74	87.22	1.5
Cter_0104	beta-lactamase	8.38	8.37	8.14	7.6	8	8.47	8.24	7.08	-0.44	-0.48	-0.25	2.09	4.13	1.53	14.44	14.25	15.8	14.49	-0.29	0.34	0.13
Cter_0105	coproporphyrinogen III oxidase	7.43	7.64	7.86	7.46	7.88	8.52	6.73	6.29	0.03	0.14	-0.79	1.02	0.42	5.19	8.19	8.4	9.6	8.93	0.44	0.38	0.8
Cter_0106	histidyl-tRNA synthetase	8.85	8.53	8.64	8.35	7.91	8.28	7.91	7.67	-0.04	-0.76	-0.54	0.85	4.34	2.43	17	16.88	17.19	16.7	-0.16	-0.71	-0.22
Cter_0107	aspartyl-tRNA synthetase, bacterial type	12.32	12.1	12.36	12.46	10.79	11.49	11.98	11.71	0.04	-1.05	-0.07	1.07	4.53	1.23	17.7	17.61	17.53	16.88	-0.11	-1.03	-0.73
Cter_0108	CoA-substrate-specific enzyme activase, putative	12.92	12.71	13.12	13.66	12.27	13.19	12.67	12.98	0.35	-0.27	0.02	1.57	1.65	1.05	16.69	16.67	17.35	16.72	0.02	-0.29	0.11
Cter_0109	Mannose-6-phosphate isomerase	8.19	7.69	8.07	8.95	7.69	8.72	7.63	8.56	0.24	-0.06	0.05	1.23	1.1	1.05	8.1	8.07	7.52	7.56	0	-1.39	-0.45
Cter_0110	hypothetical protein	6.67	6.93	7.29	7.41	6.43	6.75	7.64	7.89	0.38	-0.52	0.75	2.17	4.26	2.38
Cter_0111	esterase	2.32	2	2.32		2.32	2.32	2.32	1	-0.02	-0.17	-0.21	1.02	1.75	0.71
Cter_0112	Signal transduction histidine kinase	8.34	8.57	8.25	8.71	8.27	8.45	9.38	9.37	-0.26	-0.48	0.85	0.45	4.83	3.28	10.02	9.68	10.83	11.41	-0.56	-0.15	1.44
Cter_0113	two component transcriptional regulator, winged	5.75	6.11	5.25	5.58	5.93	6.25	7.09	6.19	-0.3	-0.2	0.64	1.63	1.87	2.49
Cter_0114	hypothetical protein		0	0		5.43	5.67		0	-0.04	3.72	-0.01	2.51	115.88	1.01
Cter_0115	stage II sporulation protein P	0		1	1.58	6.51	6.63	0	2.58	1.26	4.5	0.28	3.29	139.95	1.14
Cter_0116	hypothetical protein	0			0	3.17	2			-0.04	0.84	-0.06	2.51	2.24	4.1
Cter_0117	RNA related	9.9	9.68	9.31	8.53	9.01	8.86	8.6	7.2	-0.67	-0.96	-1.31	2.02	5.34	2.96
Cter_0118	GTP-binding protein LepA	11.45	11.41	11.1	11.04	10.67	10.85	10.52	10.35	-0.53	-1	-0.75	9.04	29.96	4.38	16.28	16.06	16.22	15.87	-0.35	-0.93	-0.32
Cter_0119	Uncharacterized protein, possibly involved in	5.78	5.91	5.7	5.52	4.25	5.58	4.81	4	-0.28	-0.68	-1.21	2.76	2.15	5.86	10.8	10.74	11.17	10.57	-0.05	-0.54	-0.15
Cter_0120	RNA related	6.71	6.7	6.52	6.58	6.3	6.52	5.78	5.29	-0.22	-0.71	-1.11	3.43	27.4	39.73
Cter_0122	GDSL-like Lipase/Acylhydrolase family	10.52	10.43	10.73	10.64	10.51	10.74	10.93	10.01	0.09	-0.33	0.05	1.5	5.64	0.83	12.63	13.31	14.54	13.16	1.29	0.83	0.6
Cter_0123	hypothetical protein	14.36	14.19	14.43	14.97	13.85	14.43	15.61	15.25	0.2	-0.41	1.28	1.33	2.73	7.41	15.83	16.07	16.09	17.05	0.49	-0.64	1.27
Cter_0125	hypothetical protein	4.91	5.04	5.29	4.86	4.86	5.13	4.52	4.46	0.02	-0.42	-0.11	1.01	6.24	1.33
Cter_0126	Carbohydrate binding domain X2/F5/8 type C	4.91	4.86	6.15	5.91	5.39	5.55	5.64	5.64	1.36	-0.03	0.74	8.34	1.43	3.23	9.48	10.14	11.74	9.98	1.25	1.14	0.57
Cter_0127	Ribosomal protein S9	11.48	11.36	10.92	11.13	10.69	10.66	11.39	10.44	-0.44	-0.96	-0.08	2.63	8.09	1.2	19.67	19.5	18.56	18.51	-0.25	-1.87	-1.06
Cter_0128	ribosomal protein L13, bacterial type	11.16	11.01	10.64	10.8	9.98	10.07	10.84	10	-0.39	-1.23	-0.28	2.58	12.18	1.94	18.94	18.9	18.78	18.62	-0.02	-1.02	-0.24
Cter_0129	putative amidohydrolase	5.55	5.98	6.43	5.43	6.52	6.91	5.36	5.32	0.05	0.02	-0.23	1.03	0.88	0.57
Cter_0130	pseudouridylate synthase I	6.09	6.23	6.09	5.52	4.7	5.46	5.58	4.95	-0.26	-1.05	-0.68	1.59	4.46	5.34
Cter_0131	putative phosphatase/phosphohexomutase	3.32	3.58	3	2.58	3.32	3.7	2.32	2.81	-0.67	-0.31	-0.23	2.65	2.71	1.31
Cter_0132	Alpha-mannosidase	2	3.32	2.81	3.46	3.32	4.39	2.32	2.58	0.94	0.44	-1.04	0.44	0.49	0.24
Cter_0134	hypothetical protein	5.43	6.15	6.39	5.91	6.69	6.98	6.34	5.7	0.02	0.05	0.01	1	0.85	0.97
Cter_0135	Trehalose utilization	6.07	5.95	6.32	5.86	6.13	6.29	6.44	5.64	0.21	-0.28	-0.01	0.49	4.25	0.98	13.79	13.25	14.11	13.55	-0.93	-0.59	-0.16
Cter_0136	3-ketoacyl-(acyl-carrier-protein) reductase	6.51	6.71	6.73	6.66	6.91	7.41	6.29	6.11	0.1	-0.11	-0.03	0.64	0.49	1.06	9.67	9.56	9.9	9.51	-0.15	-0.67	-0.08
Cter_0137	AraC family transcriptional regulator	6.17	6.25	6.58	5.93	5.86	6.39	6.25	5.32	-0.02	-0.41	-0.1	0.91	3.22	1.29
Cter_0138	EamA-like transporter family	5.04	4.39	5.91	6.55	9.73	8.12	5.75	5.7	1.26	1.74	0.75	2.26	2.78	2.06
Cter_0139	Lipoate-protein ligase A	4.46	4.09	4.86	4.95	6.82	7.06	5.04	3.81	0.41	1.32	0.21	1.82	6.77	0.66	6.74	6.02	11.81		-1.25	3.65	-6.53
Cter_0140	integral membrane sensor signal transduction	4.64	5.29	4.91	4.81	6	6.27	4.86	4.25	-0.19	0.05	-0.12	0.72	1.14	0.82
Cter_0141	two component transcriptional regulator, winged	3.32	1.58	2	1	4.25	4.75		1.58	-0.63	0.33	-0.57	0.71	1.32	1.26
Cter_0142	putative membrane-associated protein	7.77	8.03	7.63	8.33	9.63	9.52	8.09	7.94	-0.32	0.58	0	0.52	3.88	1.03
Cter_0143	Uncharacterized conserved protein	0			1.58	3.58	3.46	0	1	0.16	2.04	0.12	1.1	14.51	1.12
Cter_0145	helicase	5.58	5.36	5.55	5.32	6.86	6.71	4.95	4.86	-0.14	0.27	-0.23	0.5	2.27	1.62
Cter_0146	DNA gyrase, A subunit	11.7	11.58	11.22	11.56	11.03	10.7	11.29	11.11	-0.2	-0.86	-0.16	1.61	4.17	1.6	18.4	18.1	18.76	18.16	-0.49	-0.55	-0.16
Cter_0147	parB-like partition protein	10.59	10.28	10.23	9.89	11.65	11.34	10.48	9.26	-0.16	-0.01	-0.11	1.4	0.99	0.83
Cter_0148	16S rRNA methyltransferase GidB	8.22	7.75	8.42	7.81	7.36	7.93	7.63	5.98	0.67	-0.48	-0.28	0.13	2.34	1.29	14.21	14.1	14.75	14.32	-0.15	-0.39	0.19
Cter_0149	glucose-inhibited division protein A	9.79	9.73	9.8	9.34	9.58	10.29	8.89	8.21	-0.05	-0.16	-1.03	1.22	1.57	7.57	14.93	14.66	14.63	14.46	-0.44	-1.14	-0.38
Cter_0150	tRNA modification GTPase TrmE	9.46	9.23	9.37	8.93	9.24	9.46	8.55	7.94	-0.03	-0.37	-0.8	0.87	3.4	4.1	14.72	14.44	15.21	14.37	-0.45	-0.44	-0.26
Cter_0151	putative RNA-binding protein	12.46	12.35	11.86	12.14	12.43	12.33	11.9	11.66	-0.43	-0.39	-0.36	2.41	3.36	2.73	16.14	16	16.57	15.83	-0.2	-0.49	-0.23
Cter_0152	Uncharacterized conserved protein	9.66	9.43	8.86	9.15	9.76	9.21	9.01	8.84	-0.55	-0.22	-0.29	2.39	1.51	1.89	15.09	14.71	15.36	14.77	-0.64	-0.63	-0.24
Cter_0153	ribonuclease P protein component	10.91	10.6	10.13	10.33	10.98	10.46	10.12	10.03	-0.49	-0.17	-0.3	2.16	1.39	1.7
Cter_0154	ribosomal protein L34, bacterial type	10.63	10.48	10.23	10.16	10.34	10.49	10.13	9.82	-0.4	-0.52	-0.31	3.17	6.11	2.53
Cter_0155	chromosomal replication initiator protein DnaA	10.4	10.25	11.12	10.98	11.73	11.08	9.59	10.48	0.73	0.03	-0.08	4.35	0.91	0.93	15.19	15.25	15.91	15.03	0.16	-0.23	-0.08
Cter_0156	DNA polymerase III, beta subunit	9.44	9.18	9.94	9.74	10.64	9.83	8.06	8.94	0.32	0.19	-0.24	1.83	0.62	1.23	17.99	18.07	18.38	17.72	0.2	-0.53	-0.19
Cter_0157	S4 domain protein YaaA	5.04	4.81	5.61	5.43	6.25	5.61	4.46	4.75	0.45	0.1	-0.03	2.37	0.74	1.04	14.58	14.42	14.89	13.99	-0.24	-0.6	-0.5
Cter_0158	recF protein	7.31	7.25	7.97	7.31	8.7	8.17	6.71	6.73	0.05	0.06	-0.22	1.05	1.21	1.59	10.33	10.19	11	10.28	-0.2	-0.28	0.03
Cter_0159	hypothetical protein	9.4	9.21	9.06	9.4	10.21	10.1	8.93	8.64	-0.04	0.04	-0.23	1.16	0.74	1.92	13.69	13.57	14.28	13.87	-0.16	-0.35	0.25
Cter_0160	DNA gyrase, B subunit	11.83	11.52	11.68	11.68	12.28	12.25	11.64	10.77	-0.07	-0.16	-0.09	0.74	0.33	0.82	16.93	16.66	17.52	16.88	-0.44	-0.35	0.03
Cter_0161	ATPases involved in chromosome partitioning	9.56	9.24	9.23	9.42	10.26	9.58	9.14	8.99	0	-0.25	-0.04	1.04	0.49	1.07	13.14	13.07	14.23	12.99	-0.07	0.1	-0.07
Cter_0162	parB-like partition protein	8.09	7.71	8.02	7.96	8.67	8.03	7.89	7.23	0.22	-0.25	-0.19	0.58	0.49	0.57	15.05	14.86	16.01	14.97	-0.29	-0.02	0
Cter_0163	hypothetical protein	7.89	7.57	7.99	8.23	9.37	8.65	7.69	7.39	0.16	0	-0.07	1.29	1.02	0.83	13.37	13.16	14.78	13.54	-0.33	0.38	0.25
Cter_0164	hypothetical protein	8.82	8.41	9.18	9.14	10.43	10.14	9.17	8.38	0.24	0.42	0.08	1.44	2.24	0.8	13.21	12.59	13.97	13.56	-1.07	-0.2	0.42
Cter_0167	beta-lactamase	7.2	6.93	7.55	7.81	8.23	7.83	7.33	7.58	0.46	0.08	0.26	2	0.74	1.48	9.54	9.22	9.65	8.78	-0.53	-0.78	-0.67
Cter_0168	D-isomer specific 2-hydroxyacid dehydrogenase,	6.19	5.49	6.43	6.51	7.58	7.15	5.81	6.02	0.15	0.14	0	1.15	1.28	1.01	12.61	12.83	14.81	13.34	0.45	1.09	0.79
Cter_0169	Transcriptional regulator/sugar kinase	7.1	6.99	6.75	7.15	7.98	7.49	6.69	6.43	-0.05	0.14	-0.23	1.18	0.59	2.09	12.3	12.1	13.29	12.32	-0.31	0.01	0.1
Cter_0170	ABC-type sugar transport system, periplasmic	6.07	5.86	6.32	5.61	6.21	6.23	5.81	4.64	-0.28	-0.15	-0.19	0.51	1.92	1.34
Cter_0171	ABC-type sugar transport system, permease	2.81	4.09	4.09	3.81	4.52	3.7	3.58	3	0.29	-0.04	0.43	0.82	0.97	0.63
Cter_0172	ABC-type sugar transport system, permease	2	3	4.32	3.32	5	4.09	3.58	3.58	0.86	0.48	0.43	1.6	1.6	1.45
Cter_0173	glycoside hydrolase family protein	4.25	4.58	5.13	4.09	4.91	4.81	4.09	3	0.04	-0.07	-0.44	1.02	1.27	1.86
Cter_0175	hypothetical protein	9.43	9.68	8.44	9.13	11.71	11.75	9.08	9.04	-0.55	1	-0.02	1.85	7.52	1.03
Cter_0176	putative FAD-dependent dehydrogenase	8.44	8.83	7.98	8.21	7.46	7.64	9.29	8.48	-0.35	-1.15	0.19	1.75	6.2	1.47	15.74	15.5	15.42	15.53	-0.38	-1.16	-0.13
Cter_0177	hypothetical protein	6.09	6.57	6.29	6.04	6.02	6.58	5.95	5.78	0.01	-0.22	-0.16	1.01	1.62	0.7
Cter_0178	putative branched-chain amino acid permeases	5.32	5.73	5.04	5.09	4.32	5	4.81	4.64	-0.29	-0.84	-0.28	1.68	3.41	1.65
Cter_0179	putative branched-chain amino acid permease	6.02	6.38	5.75	5.88	5.49	5.64	5.86	5.09	-0.2	-0.82	-0.34	1.53	5.02	1.87
Cter_0180	Beta-galactosidase/beta-glucuronidase	3.17	3.7	3.7	2.58	4.25	4	3.17	2.58	-0.11	0	-0.07	1.11	0.98	1.11
Cter_0181	transcriptional regulator	4.39	4.32	3.81	4.25	5.13	5.39	4.95	4.32	-0.26	0.13	0.36	1.65	3.01	3.78	7.77	7.24	9.29	8.56	-0.91	0.48	0.85
Cter_0182	peptidyl-prolyl cis-trans isomerase (rotamase) -	10.64	10.62	10.9	10.1	9.48	9.35	11.6	10.23	-0.04	-1.31	0.09	0.89	9.13	1.16	17.38	17.23	18.11	18.18	-0.22	-0.22	0.86
Cter_0183	Major Facilitator Superfamily	7.23	7.22	7.49	7.83	7.61	7.98	7.16	7.23	0.27	-0.02	0	1.74	1.11	0.97
Cter_0184	Fructose-2,6-bisphosphatase	5.13	5.95	5.52	5.78	5.29	6.3	4.46	4.7	0.65	-0.32	-0.04	0.36	0.5	0.97	12.85	12.45	13.26	12.4	-0.67	-0.51	-0.36
Cter_0185	Type IIA topoisomerase (DNA gyrase/topo II,	9.56	9.89	9.93	9.78	9.61	9.82	9.61	9.1	0.09	-0.37	-0.01	0.82	2.95	0.99	15.5	15.35	15.83	15.38	-0.22	-0.58	-0.04
Cter_0186	Type IIA topoisomerase (DNA gyrase/topo II,	8.47	8.5	7.88	8.18	7.5	8	8.2	7.38	-0.47	-0.92	-0.4	2.65	6.66	2.7	15.38	15.09	15.57	15.15	-0.47	-0.71	-0.15
Cter_0187	Alpha-L-fucosidase	7.03	7.38	7.02	6.55	7.08	7.33	7.3	6.17	-0.32	-0.34	-0.12	1.66	2.68	1.19	13.7	13.58	14.17	13.24	-0.16	-0.46	-0.37
Cter_0188	hypothetical protein	10.21	10.42	9.59	9.63	9.36	9.32	10.36	9.61	-0.85	-1.14	-0.06	4.67	8.17	1.19	16.63	16.3	17.74	16.81	-0.55	0.12	0.25
Cter_0189	Domain of unknown function (DUF4098)	8.26	7.95	7.91	8.19	10.41	10.08	8.69	8.13	-0.01	0.8	0.22	1.07	3.52	1.7	13.97	13.68	15.53	14.03	-0.47	0.52	0.14
Cter_0190	Protein of unknown function (DUF1393)	8.03	8.19	7.95	7.97	7.38	6.74	8.73	9.2	-0.13	-0.98	0.56	1.83	3.31	1.87
Cter_0191	hypothetical protein			1	1	4.91	5		1	1.29	3.25	0.12	32.05	74.19	1.12
Cter_0192	S-layer domain-containing protein	7.89	7.68	8.33	8.5	7.57	8.26	8.7	8.4	0.52	-0.2	0.81	2.51	1.64	4.23	8.04	8.72	10.45	8.2	1.29	1.28	0.24
Cter_0193	ABC-type transport system, involved in	5.83	5.88	6.43	6.23	4.86	5.64	6.75	6.39	0.48	-0.69	0.9	4.39	3.26	11.33
Cter_0194	ABC-type antimicrobial peptide transport system,	4.58	4.75	4.64	4.46	3.81	4.95	4.09	4	-0.11	-0.29	-0.24	1.61	1.56	1.75
Cter_0195	RND family efflux transporter, MFP subunit	4.17	4.58	4.52	4.46	3.58	5.55	5	5.17	0.18	-0.31	0.4	0.64	0.67	1.72
Cter_0196	Coenzyme F390 synthetase	8.08	8.09	8.7	8.34	8.74	8.94	8.3	7.62	0.32	0.05	0.01	2.1	6.28	0.85	11.81	12.3	14.24	12.11	0.95	1.29	0.37
Cter_0197	methylglyoxal synthase	7.6	7.88	8.02	7.85	7.73	7.78	8.14	7.52	0.02	-0.38	0.1	1.01	3.18	1.4	13.4	13.42	13.57	13.43	0.09	-0.72	0.11
Cter_0198	indolepyruvate ferredoxin oxidoreductase, beta	7.22	7.24	7.66	7.44	7.79	8.1	7	6.36	0.24	0	-0.33	2.56	1.12	3.92	13.91	13.72	14.56	14.04	-0.29	-0.29	0.21
Cter_0199	indolepyruvate ferredoxin oxidoreductase, alpha	9.93	10.04	10.29	10.04	9.37	9.82	9.59	9.33	0.07	-0.67	-0.24	1.28	5.45	2.3	15.63	15.5	16.04	15.5	-0.18	-0.51	-0.05
Cter_0200	Nitrogen regulatory protein PII	10.15	10.18	9.85	9.99	11.48	11.13	10.93	9.96	-0.29	0.13	0.24	2.87	1.52	1.73	16.16	16.5	17.19	16.03	0.67	0.04	-0.05
Cter_0201	RNA polymerase sigma factor, sigma-70 family	3.17	5	4.58	3.7	4.25	3.81	3.58	3	-0.35	-0.02	-0.48	0.83	1.01	0.73
Cter_0202	Domain of unknown function (DUF4367)	4.75	5.04	5.21	3.7	4.95	5.55	4.32	3.7	-0.11	-0.04	-0.57	1.1	0.88	2.99
Cter_0203	sulfatase	8.85	8.93	8.64	8.93	8.97	9.65	9.08	8.82	-0.01	-0.02	0.1	1.1	0.95	1.69	9.48	9.65	12.47	11.88	0.36	1.79	2.43
Cter_0204	Uncharacterized protein conserved in bacteria	0	0		0	0	1.58	1		-0.04	0.13	0.44	2.51	0.8	2.29
Cter_0205	ABC transporter	7.72	7.29	8.12	7.71	7.11	8.32	7.19	6.97	0.16	-0.07	-0.04	0.78	1.1	1.06	13.29	13.25	13.15	13.1	-0.02	-1	-0.11
Cter_0206	hypothetical protein	7.36	7.45	7.44	8.06	8.09	7.88	7.44	7.41	0.03	-0.02	0	0.98	0.95	0.97	12.75	12.56	12.81	12.07	-0.29	-0.82	-0.59
Cter_0207	putative transcriptional regulator	8.23	8.48	8.11	8.56	8.72	8.58	8.56	8.12	-0.24	-0.16	0.01	0.47	1.72	0.9
Cter_0208	Uncharacterized protein conserved in bacteria	13.77	13.34	13.33	13.82	12.77	13.57	12.68	12.2	0.02	-0.47	-0.68	1	2.12	2.53	19.28	19.35	21.02	19.48	0.18	0.68	0.27
Cter_0209	NfeD-like protein	10.19	10.08	10.26	10.09	10.06	10.51	9.36	8.74	-0.11	-0.26	-0.89	0.29	2.6	6.66	7.42	5.72	8.25	7.14	-3.04	-0.13	-0.2
Cter_0210	hypothetical protein	14.31	14.09	13.82	14.34	15.47	15.99	14.83	14.06	-0.06	0.5	0.16	1.15	3.28	1.55	11.59	11.76	11.75	11.31	0.36	-0.73	-0.2
Cter_0211	hypothetical protein	0	1.58	1	2	2	3.32	1.58	0	1.09	0.14	0.15	0.48	0.86	0.91
Cter_0212	GAF domain-containing protein	10.3	10.33	10.08	10.3	10.78	10.68	10.27	9.73	-0.09	-0.1	-0.14	1.45	1.65	4.22	13.75	13.76	15.03	13.87	0.07	0.27	0.2
Cter_0213	hypothetical protein	9.42	9.38	8.96	9.34	9.87	9.55	9.34	8.89	-0.18	-0.09	-0.09	1.55	1.3	2.34	14.11	13.75	14.93	14.62	-0.6	-0.14	0.58
Cter_0214	beta-lactamase domain-containing protein	6.11	6.02	6.02	5.46	6.54	6.46	5.81	4.09	-0.15	-0.05	-0.39	1.38	1.3	1.45	14	14.02	15.12	13.73	0.09	0.13	-0.19
Cter_0215	putative transcriptional regulator	6.25	6.3	6.04	4.7	6.69	6.6	6.15	4.75	-0.53	-0.14	-0.28	1.5	1.9	1.45
Cter_0216	hypothetical protein	4.52	4.58	3.91	4.09	4.91	4.64	4.95	3.32	-0.68	-0.18	-0.07	4.43	1.76	0.93
Cter_0217	Major Facilitator Superfamily	2	3	1	2.58	2.81	3	3.17	2	-0.56	-0.14	0.06	0.67	0.76	0.94
Cter_0218	helix-turn-helix protein	9.36	9.59	9.34	9.38	10.24	10.26	9.65	9.12	0	0	0.02	1.08	1.06	0.84	9.41	9.62	10.81	9.8	0.44	0.37	0.46
Cter_0219	S-layer domain-containing protein	8.84	8.62	9.04	8.18	10.45	9.49	9.51	8.54	-0.24	0.04	0.13	0.64	0.92	1.33	10.28	10.77	10.25	11.05	0.95	-0.9	0.83
Cter_0220	amino acid transporter	10.99	11.17	11.26	11.25	11.1	11.51	11.22	10.96	0.05	-0.19	0	0.85	2.2	0.94	13.76	13.58	14.48	13.92	-0.27	-0.23	0.24
Cter_0221	von Willebrand factor type A domain protein	7.95	8	7.48	6.81	7.55	7.43	7.82	6.57	-0.8	-0.76	-0.29	2.56	5.93	1.55	10.02	9.82	11.14	9.78	-0.31	0.13	-0.16
Cter_0222	integral membrane sensor signal transduction	8.01	7.97	8.03	7.41	8.27	8.22	7.87	6.71	-0.1	-0.21	-0.24	1.24	2.66	1.48
Cter_0223	two component transcriptional regulator, winged	6.78	6.74	6.61	5.95	6.61	6.64	6.19	5.17	-0.33	-0.54	-0.7	1.66	7.43	2.84	12.53	12.45	12.99	12.39	-0.09	-0.46	-0.06
Cter_0224	hypothetical protein	7.9	7.81	7.88	7.42	7.98	7.59	7.53	6.52	-0.05	-0.32	-0.41	1.2	2.04	2.05	15.56	15.23	16.69	15.77	-0.55	0.13	0.28
Cter_0225	putative membrane protein (DUF2339)	9.69	9.77	9.86	9.33	9.71	9.38	9.58	8.69	-0.03	-0.45	-0.26	1.14	2.71	1.91	15.45	15.18	16.69	15.5	-0.44	0.23	0.13
Cter_0226	putative nicotinate phosphoribosyltransferase	8.11	8.12	7.79	7.14	7.88	6.67	7.21	5.83	-0.56	-0.62	-1.07	2.14	1.88	2.73	14.9	14.89	15.53	15.1	0.04	-0.31	0.27
Cter_0227	isochorismatase hydrolase	6.6	6.48	6.3	5.17	6	5	5.55	4.64	-0.44	-0.81	-1.14	1.49	2.33	4.54	12.93	12.92	14.19	13.09	0.04	0.25	0.24
Cter_0228	ADP-ribose pyrophosphatase	6.6	6.27	5.49	5.17	5.49	4.81	4.7	2.81	-1.18	-1.05	-1.87	3.56	3.19	2.83
Cter_0229	exonuclease RNase T and DNA polymerase III	6.77	6.67	7.08	6.34	7.48	7.44	6.41	5.88	-0.17	0.05	-0.34	0.69	0.57	3.77
Cter_0230	putative metal-dependent phosphoesterases (PHP	9.7	9.66	9.4	9.63	9.58	9.66	9.32	9.23	-0.15	-0.5	-0.11	1.69	9.01	1.36	12.41	11.95	12.94	11.57	-0.78	-0.4	-0.75
Cter_0231	copper amine oxidase family protein	8.56	8.48	8.13	8.38	8.46	8.97	8.08	7.81	-0.27	-0.21	-0.32	2.02	2.14	2.84
Cter_0232	Pyruvate-formate lyase	6.57	5.81	6.83	7.31	6.46	7.78	5.95	6.44	0.45	0.04	0	1.42	1.06	1.01
Cter_0233	AraC family transcriptional regulatory protein	6.7	6.95	6.58	6.7	7.67	7.38	7.25	6.41	-0.04	-0.01	0.05	1.2	0.98	1.19
Cter_0234	Peroxiredoxin	13.4	13.2	13	13.53	11.4	12.13	13.64	13.31	-0.01	-1.4	0.2	1.06	5.52	1.88	17.59	18.14	17.57	17.92	1.05	-0.89	0.4
Cter_0235	hypothetical protein	4	3.7	3.81	3.81	3.7	3.91	3.58	2.58	-0.04	-0.37	-0.23	0.84	2.9	1.46
Cter_0236	glycyl-radical enzyme activating protein family			0				0		-0.04		-0.27	2.6		0.21
Cter_0237	RNA related	5.46	5.52	5.21	4.91	5.13	5.13	5.91	4.39	-0.5	-0.71	-0.09	3.39	8.66	0.89
Cter_0238	ABC-type sugar transport system, permease		2.32	0	1	0	2.32	2	2.32	-1.48	-1.22	0.7	0.47	0.3	0.69
Cter_0239	ABC-type polysaccharide transport system,	2	2	2.58	3	4.09	3.46	2.81	4.09	0.68	0.47	0.85	2.64	2.17	1.72
Cter_0240	AraC-type DNA-binding domain-containing protein	5.61	6.38	5.86	5.81	6.97	6.52	5.83	6.27	-0.24	0	0.68	0.7	0.97	0.28	9.33	9.57	9.89	9.41	0.49	-0.37	0.16
Cter_0241	Alpha-mannosidase	6.93	7.16	6.63	6.79	7.24	7.45	6.63	6.77	-0.26	-0.18	-0.18	1.92	2.34	0.65
Cter_0242	hypothetical protein	2.81	2	3	2.58	1.58	3.17	2	2.32	0.51	-0.13	-0.05	0.53	1.13	0.96
Cter_0243	f5/8 type C domain protein	5.58	5.73	5.55	5.32	5.39	5.91	5.13	4.64	-0.23	-0.33	-0.56	2.21	2.75	5.51
Cter_0244	Beta-galactosidase/beta-glucuronidase	5.78	5.25	5.83	5.93	4.25	5.43	5.95	5.58	0.05	-0.56	0.05	0.96	1.91	1.11
Cter_0245	histidine kinase	2.81	3.17	3.7	3.7	3.17	3.32	5.13	3.58	0.54	-0.16	1.12	2.28	1.75	2.41
Cter_0246	AraC family transcriptional regulator	1	2.32	1.58	0	2	1	0		-0.35	-0.23	-0.45	1.19	1.23	1.34
Cter_0247	hypothetical protein	2.81	2.32	2	3.32	1	2.58	3	1.58	0.04	-0.51	-0.55	1.02	1.66	0.33
Cter_0248	ABC-type sugar transport system, permease	1.58	2.32	2.58	2.81	1.58	2	3.17	3.91	0.15	-0.24	0.91	1.15	1.53	1.85
Cter_0249	ABC-type polysaccharide transport system,	0	2	2	2.32		1.58	1		0.43	-0.64	-0.5	0.83	0.53	0.75
Cter_0250	Carbohydrate binding module (family 6)	3.7	4.39	4.32	4.17	5.13	4.86	4.58	4.17	0.23	0	0.01	0.73	1.02	1.03
Cter_0251	ABC-type sugar transport system, periplasmic	4.32	4.32	5.04	5.21	4.17	4.39	5.49	4.7	0.87	-0.52	0.86	5.44	23.3	5.08
Cter_0252	ABC-type sugar transport system, permease	0	1	2.32	2.81	1	3	1.58	2.58	1.62	0.33	0.6	2.29	0.69	1.44
Cter_0253	ABC-type polysaccharide transport system,	2.81	2.32	3.17	4.09	2.81	3.17	3.91	4.32	0.72	-0.01	1.29	1.69	1	2.66
Cter_0254	hypothetical protein	2.32	3	3.46	3.32	5.39	5.39	4.09	3.32	0.32	1.19	0.81	1.38	4	2.23
Cter_0256	putative hydrolases or acyltransferases	7.7	7.19	13	13.48	7.15	7.82	8.79	8.31	7.35	-0.2	0.94	10.58	1.48	2.88	10.8	13.92	12.74	10.16	5.73	0.86	-0.55
Cter_0257	Endonuclease IV	6.41	5.52	11.19	11.47	5.32	6.04	7.06	6.13	6.41	-0.29	0	6.79	1.47	1.01
Cter_0258	xylose isomerase domain-containing protein	8.06	7.81	13.41	13.69	6.54	7.61	9.07	8.67	7.43	-0.75	0.98	18.44	2.55	4.68	15.95	20.63	16.58	15.85	8.56	-0.31	-0.02
Cter_0259	oxidoreductase domain-containing protein	6.78	6.49	12.21	12.39	5.64	6.34	7.81	7.01	7.51	-0.72	0.69	19.21	3.23	2.91	16.31	20.75	16.77	15.98	8.13	-0.46	-0.25
Cter_0260	inner-membrane translocator	8.41	8.35	13.07	13.38	7.2	7.59	9.46	8.51	6.44	-1.15	0.57	20.99	10.79	2.78	12.12	16.56	12.82	12.01	8.13	-0.25	-0.03
Cter_0261	ABC-type sugar transport system, ATPase	9.92	9.58	14.01	14.63	8.15	9.07	10.62	9.93	5.68	-1	0.4	8.97	3.3	2.1	15.23	19.04	15.03	14.72	6.98	-1.05	-0.42
Cter_0262	ABC-type sugar transport system, periplasmic	7.65	6.11	15.95	17.07	7.17	6.79	10.85	8.4	11.52	-0.41	1.28	6.52	0.57	1.64	16.88	21.93	16.67	16.47	9.24	-1.06	-0.32
Cter_0263	ABC-type sugar transport system, periplasmic	5.36	4.91	8.85	8.5	5.13	5.29	6.43	5.09	4.31	-0.21	0.18	8.08	1.7	1.25
Cter_0264	signal transduction histidine kinase, LytS	5.64	5.61	9.39	9.43	6.23	6.3	7.01	6.36	5.17	-0.05	1.25	54.18	0.45	10.9	8.16	8.29	9.25	7.88	0.29	0.1	-0.2
Cter_0265	AraC family transcriptional regulator	4.91	5.13	8.7	8.98	5.09	5.36	6.15	5.88	4.95	-0.24	1.06	14.58	2.85	5.49	10.63	12.57	11.56	10.86	3.58	-0.04	0.3
Cter_0266	ABC-type sugar transport system, periplasmic	2.58	3.46	7.37	7.61	4.17	5	4.58	3.32	5.22	0.08	0.57	6.02	1.14	1.59
Cter_0267	O-Glycosyl hydrolase	6.74	7.18	7.07	6.69	10.83	9.99	7.29	6.46	0.02	1.59	0.01	1.01	3.81	0.96	12.92	13.15	16.65	11.65	0.47	2.46	-1.17
Cter_0268	Phosphoheptose isomerase	3.46	3.81	1		6.07	7.33	1	1.58	-3.68	1.31	-1.72	5.12	3.28	3.17
Cter_0269	hypothetical protein	4.32	4.58	3.81	4.7	4.46	5.04	4	3.7	-0.2	-0.05	-0.24	0.74	1.13	1.87
Cter_0270	YhhN-like protein	10.08	10.19	9.77	10.12	10.02	10.23	10.53	9.8	-0.06	-0.47	0.1	1.23	9.17	1.55
Cter_0271	transcriptional regulator	7.92	6.34	6.09	7.61	9.7	8.21	6.71	5.88	0.01	0.36	-0.53	1	0.7	0.67	15.08	14.96	15.83	15.56	-0.16	-0.21	0.55
Cter_0272	Cellulose binding domain/Glycosyl hydrolase	7.84	7.87	7.8	7.91	10.5	10.71	7.67	7.41	0.01	1.59	-0.06	1.09	104.97	1.31	13.23	13.19	16.28	12.13	-0.02	1.85	-1
Cter_0273	Sigma-70, region 4	3.17	3.7	4.09	4.46	4.39	4.81	4.25	3.7	0.41	0.06	0.36	1.56	1.21	1.76
Cter_0274	putative Fe-S oxidoreductase	7.24	7.11	7.57	7.79	7.18	7.91	7.63	7.67	0.39	-0.05	0.42	2.29	1.15	2.14
Cter_0275	hypothetical protein	3.91	3.81	4.64	5.04	4.09	4.7	4.91	3.91	0.95	-0.01	0.46	3.26	0.98	2.27
Cter_0276	family 2 glycosyl transferase	4.81	5.32	6.07	5.78	5.88	5.83	6.52	5.93	0.66	0.02	1.06	2.04	0.91	3.26
Cter_0277	hypothetical protein	0	0	2		2.81	3.17	0		0.28	1.7	0	1.15	20.12	1.03
Cter_0278	hypothetical protein	2.58	1	2	2	4.09	4.58	3	2	0.72	0.72	0.41	0.63	1.76	0.73
Cter_0279	hypothetical protein	2	0	3.81	3.17	4.81	5.52	3.7	3	1.13	1.72	1.05	1.46	2.42	1.54
Cter_0280	Uncharacterized protein conserved in bacteria	1		2	0	3.46	4	1.58		1.16	1.46	0.82	0.44	3.32	0.33
Cter_0281	baseplate J-like protein	2	1.58	1.58	1.58	4	5.25	3	3.17	0.01	1.21	1.13	1.03	3.04	2.86
Cter_0282	Protein of unknown function (DUF2634)		0		0	1	2.81			0.02	0.36	0.3	0.93	1.45	19.92
Cter_0283	Protein of unknown function (DUF2577)			0		2	3.46			-0.04	1.05		2.6	2.65
Cter_0284	hypothetical protein		0	1.58	1.58	3.7	4	0		2.11	2.39	0	46.61	39.34	1.03
Cter_0285	LysM domain-containing protein			1	1	2.81	4.17	1	0	1.29	1.67	0.44	32.05	3.81	2.3
Cter_0286	hypothetical protein	1	2	0		3.32	4.32		0	-1.13	0.56	-0.53	2	1.79	1.52
Cter_0287	Phage XkdN-like protein	0	0	0		4	3.32	1.58		-0.04	1.86	0.49	2.51	5.34	1.67
Cter_0288	Protein of unknown function (DUF2001)	0				1	2.32			-0.06	0.33	-0.06	5.21	1.6	4.1
Cter_0289	Phage tail sheath protein	1.58	2	3.17	1.58	5.81	6.15	2	1	0.2	2.45	-0.03	1.13	10.83	1.03	9.82	10.05	10.25	9.72	0.47	-0.49	-0.02
Cter_0290	hypothetical protein	0				5.17	5.64	0		-0.06	3.5	-0.27	5.21	24.81	0.21
Cter_0291	transcriptional regulator	3.81	3.58	2.58	2.58	4.25	4.52	4	3.17	-1.38	0.01	0.25	5.76	0.89	0.26
Cter_0292	drug resistance transporter, EmrB/QacA subfamily	5.36	6.44	5.95	5.52	6.46	6.57	6.15	5.25	-0.2	-0.2	-0.24	0.83	0.7	0.79
Cter_0293	hypothetical protein	8.48	8.33	8.9	8.41	9.45	9.11	8.81	7.79	0.13	0.06	0.18	0.76	0.75	0.55	14.86	14.92	17.31	15.5	0.16	1.31	0.71
Cter_0294	hypothetical protein	4.17	4.17	3.32	2.81	5.49	5.36	3.46	2.32	-1.28	0.3	-0.86	4.34	2.93	2.9
Cter_0295	hypothetical protein	4.17	5.25	3.46	3	5.93	5.17	2.81	1.58	-1.09	0	-1.69	1.86	0.98	2.47
Cter_0297	hypothetical protein	6.39	7.08	6.07	5.7	8.77	8.37	6.58	5.88	-0.61	0.49	-0.05	1.75	2.01	0.94
Cter_0298	hypothetical protein	4.52	5.32	4.64	3	6.85	6.36	4.81	4.09	-0.67	0.35	-0.12	1.43	1.62	0.86
Cter_0299	hypothetical protein	5.75	5.93	5.32	4.95	7.17	6.46	5.25	4.46	-0.79	-0.01	-0.71	3.42	1	3.63	13.03	12.6	12.92	11.96	-0.73	-0.97	-0.97
Cter_0300	RHS repeat-associated core domain-containing	7.91	7.89	7.25	6.23	7.85	7.43	6.95	6.07	-1	-0.46	-1.12	2.23	2.49	5.02	13.93	13.89	15.85	14.25	-0.02	0.84	0.39
Cter_0302	D-alanyl-D-alanine carboxypeptidase	5.52	6.29	2.81	4.09	6.29	8.21	4.86	5.25	-2.16	0.3	-0.17	2.52	0.69	0.83
Cter_0303	family 2 glycosyl transferase	7.43	7.72	5.13	6.09	8.96	8.84	5.86	5.58	-2.01	0.32	-1.62	3.22	2.45	6.45
Cter_0304	polyketide synthase like protein	7.79	8.09	5.61	6.39	9.07	8.98	5.55	5.58	-2.09	0.14	-2.07	3.7	1.73	5.7	13.18	12.32	15.03	11.34	-1.51	0.78	-1.73
Cter_0305	polyketide synthase like protein	7.81	7.97	5.21	5.13	9.01	9.04	5.39	4.75	-3.77	0.25	-2.82	23.84	3.37	17.16	13.59	13.52	16.09	12.58	-0.07	1.36	-0.91
Cter_0306	malonyl CoA-acyl carrier protein transacylase	8.07	8.16	4.58	5.46	8.78	8.81	5.04	4.52	-3.72	0	-3.51	5.72	1.05	49.23	14.49	13.55	17.36	13.71	-1.65	1.69	-0.69
Cter_0307	non-ribosomal peptide synthetase like protein	8.9	9.41	5.88	6.86	10.16	9.98	5.78	6.39	-3	0.02	-2.42	3.88	1.07	3.75	13.08	12.73	15.46	12.49	-0.58	1.25	-0.5
Cter_0308	NADH:flavin oxidoreductase/NADH oxidase	7.55	7.64	4.32	4.91	8.62	8.69	4.75	4.58	-3.77	0.23	-2.9	7.89	4.45	14.02	13.02	12.96	15.36	12.45	-0.05	1.21	-0.48
Cter_0309	amino acid adenylation domain protein	9.08	9.36	5.95	6.97	10.44	10.51	6.36	6.17	-3.09	0.3	-2.83	4.23	2.86	9.88	12.98	11.78	13.57	11.05	-2.13	-0.35	-1.81
Cter_0310	polyketide synthase like protein	9.34	9.74	6.13	6.32	10.28	10.07	6.27	6.21	-4.27	-0.01	-3.07	9.69	1.01	7.58	13.51	13.03	14.71	12.61	-0.82	0.2	-0.8
Cter_0311	polyketide synthase like protein	9.27	9.55	5.21	5.93	10.84	10.67	5.25	4.52	-4.81	0.32	-4.63	7.69	2.39	16.29	14.34	13.24	15.28	12.18	-1.95	-0.04	-2.04
Cter_0312	amino acid adenylation domain protein	9.41	9.83	6.85	6.48	10.68	10.29	6.71	5.09	-3.73	0.02	-3.23	7.91	1.06	4.71	15.06	14.56	16.93	14.05	-0.85	0.79	-0.91
Cter_0313	hypothetical protein	7.81	8.46	6.48	6.77	9.55	9.14	6.66	5.81	-1.43	0.12	-1.37	2.82	1.27	3.08	8.25	7.94	11.27	8.47	-0.51	1.82	0.29
Cter_0314	putative thioesterase involved in non-ribosomal	6.92	7.29	5.78	5.91	8.7	8.46	5.61	4.75	-1.43	0.36	-1.6	4.33	2.26	4.78	12.54	12.16	14.03	11.99	-0.64	0.46	-0.46
Cter_0315	cyclic peptide transporter	9.27	9.75	7.57	8.13	11.57	10.96	8.22	7.15	-1.69	0.44	-1.36	3.29	1.94	3.27
Cter_0316	flavodoxin	6.49	7.03	5.64	5.55	8.77	8.11	5.09	5.43	-1.15	0.37	-0.76	2.91	1.72	2.01	12.74	12.21	14.38	10.53	-0.91	0.59	-2.09
Cter_0317	ABC-type sugar transport system, periplasmic	6.93	6.61	7.24	7.1	5.64	6.49	7.25	6.6	0.11	-0.7	0.02	1.2	2.76	1.08	11.16	10.91	12.31	10.58	-0.4	0.15	-0.49
Cter_0318	MacB-like periplasmic core domain	3.17	3	4.39	3	3.7	4	3.58	2	0.05	0.01	-0.25	0.97	1.14	0.69
Cter_0319	RND family efflux transporter, MFP subunit	1.58	2.32	2.32	1	2	1.58	2.32	1	-0.1	-0.33	-0.02	1.08	1.62	0.99
Cter_0320	ABC-type sugar transport system, permease	2.81	3	3.46	3.32	3.7	4.09	2.58	2.32	0.41	0.1	-0.11	2.88	1.76	1.45
Cter_0321	ABC-type sugar transport system, permease	1.58	2.32	1.58	0	3	2.32	1	2.32	-0.76	0	-0.79	1.5	1.01	0.44
Cter_0322	peptidase M56 family protein	8.13	8.27	8.49	8.26	9.09	8.94	8.65	7.99	0.07	0.01	0.19	1.26	1.1	2.18
Cter_0323	putative transcriptional regulator	3.81	4.25	4.64	4.91	5.55	5.36	4.95	3.81	0.41	0.32	0.25	1.7	2.07	1.42	10.67	10.02	10.39	10.24	-1.13	-1.12	-0.34
Cter_0324	heavy metal-(Cd/Co/Hg/Pb/Zn)-translocating	5.21	5.36	5.25	4.75	5.98	5.13	5.43	3	-0.21	-0.05	-0.21	1.57	1.07	1.15
Cter_0325	putative transcriptional regulator	7.31	7.75	7.78	7.79	7.79	7.75	6.67	7.77	0.15	-0.17	-0.49	0.73	1.58	0.59	12.31	12.35	12.88	11.87	0.13	-0.37	-0.35
Cter_0326	putative transcriptional regulator	6.91	7.77	7.53	7.21	8.45	8.36	7.15	6.93	-0.2	0	-0.48	0.78	0.98	0.43	12.17	12.11	12.8	12.12	-0.05	-0.31	0.03
Cter_0327	Heavy-metal-associated domain protein	2.58	2.32	0	1.58	3.81	3.17	1	1	-1.38	0.09	-1.1	1.98	0.78	3.57
Cter_0328	heavy metal-(Cd/Co/Hg/Pb/Zn)-translocating	4.81	4.95	3.58	3.7	6.57	6.25	4.09	3.17	-1.64	0.41	-0.94	9.2	2.62	3.89
Cter_0329	Uncharacterized conserved protein	6.92	6.94	7.23	7.26	8.08	8.44	7.08	6.57	0.3	0.43	0.05	5.03	5.95	3.54
Cter_0330	hypothetical protein	3	3.17	3	3	4	4.39	3.17	2.58	-0.02	0.2	-0.02	1.26	2.5	0.95
Cter_0331	RNA related	5.46	6	6.07	5.88	6.88	7.24	6.52	5.55	0.11	0.19	0.17	0.86	1.63	1.3
Cter_0333	ABC-type multidrug transport system, ATPase	4.86	5.61	5	5.49	6.82	6.71	5.43	4.52	-0.79	0.29	-0.11	0.17	1.65	0.87	10.1	10.28	11.39	9.79	0.38	0.28	-0.23
Cter_0334	hypothetical protein	2.32	2		3.46	2.81	3.17	2.58	2	-0.17	0.02	0.02	0.94	1.12	1.08
Cter_0335	hypothetical protein	2.32	0	1.58	1.58	2.81	2.81	2.32	1	1.02	0.2	1.18	0.64	0.85	0.49
Cter_0336	RNA polymerase sigma factor, sigma-70 family	3.58	3.7	3.7	4.39	5.09	5.36	4.17	2.81	0.02	0.63	0.04	1	9.74	0.92
Cter_0337	4Fe-4S binding domain/4Fe-4S dicluster domain	4.39	3.7	2.58	2.58	3.91	4.81	4.09	2.58	-1.4	-0.05	-0.36	2.71	1.06	0.64
Cter_0338	Uncharacterized conserved protein	9.4	9.92	7.79	7.52	10.55	10.66	10.51	9.31	-2.33	-0.01	0.14	4.82	1	1.22	16.45	15.93	18.55	17.45	-0.89	1	1.06
Cter_0339	ATPases involved in chromosome partitioning	8.87	9	7.04	6.52	9.2	9.95	8.94	8.25	-2.72	-0.14	-0.1	7.5	0.58	1.47	17.41	16.91	19.83	18.83	-0.85	1.29	1.47
Cter_0340	putative DNA-binding protein	6.32	6.17	5	6.23	7.15	6.94	6.3	4.86	-0.32	0.08	-0.05	1.31	0.58	1.06	10.01	9.89	11.14	10.35	-0.16	0.13	0.41
Cter_0341	Glutaredoxin-like protein, YruB-family	9.5	9.31	9.54	10.64	8.84	9.35	10.37	10.68	0.28	-0.56	0.97	1.25	3.65	2.71
Cter_0342	two component transcriptional regulator, winged	6.99	6.79	7.63	7.86	6.95	6.82	7.97	8.11	0.81	-0.32	1.07	3.25	2.54	3.28
Cter_0343	Methyl-accepting chemotaxis protein	3.81	4.32	4.7	4.64	5.21	5.58	4.52	4.17	0.29	0.21	0.07	1.46	1.71	1.16
Cter_0344	phosphate ABC transporter, permease protein PstA	0	0	1.58	2	2.81	3.17	1.58	2.58	2.05	1.7	1.65	6.05	20.12	2.65
Cter_0345	phosphate ABC transporter, permease protein PstC		0	2.58	0	2	2.58	1		0.37	1.07	0.44	1.16	6.33	2.29
Cter_0346	phosphate binding protein	1.58	2.81	3.81	1	4	3.58	1.58	0	0.1	0.17	-0.52	1.03	1.23	1.37	8.38	8.43	8.63	7.7	0.15	-0.65	-0.59
Cter_0347	putative transcriptional regulator	5.75	5.46	5.78	5	6.7	7.1	5.46	4.17	-0.2	0.32	-0.13	0.69	2.58	1.19	12.43	12.17	13.12	12.52	-0.42	-0.26	0.17
Cter_0348	peptidase M56 family protein	8.03	8.25	9.03	7.98	8.21	8.04	8.52	7.21	0.1	-0.38	-0.01	1.08	2.76	1
Cter_0349	Uncharacterized protein conserved in bacteria	7.57	7.65	6.04	7.25	7.62	7.32	8.14	7.64	-0.63	-0.43	0.44	1.6	2.71	8.94	10.37	10.24	11.51	10.71	-0.18	0.14	0.41
Cter_0350	hydroxylamine reductase	4.39	4	4.17	4	3.91	5.09	4	3.46	-0.14	-0.04	-0.01	0.67	1.05	0.99
Cter_0351	Dolichyl-phosphate-mannose-protein		1.58		2.32	3.32	3.46	1.58	2.32	2.05	0.64	0.19	0.25	1.7	0.88
Cter_0353	ABC-type polysaccharide transport system,	3.7	4.17	2.81	2.81	6.36	6.79	3.17	2.81	-1.16	1.22	-0.46	3.22	5.13	2.01
Cter_0354	ABC-type sugar transport system, permease	3.32	3.17	2.32	0	6.41	6.85	3.17	2	-1.39	1.95	-0.13	1.73	12.94	1.24
Cter_0355	ABC-type sugar transport system, periplasmic	6	5.98	5.64	4.81	9.14	9.63	5.61	4.64	-0.6	1.95	-0.49	1.94	13.31	2.43	11.81	11.55	13.65	11.67	-0.42	0.77	-0.06
Cter_0356	transcriptional regulator, AraC family protein	7.74	7.9	8.06	7.86	9.53	9.61	7.5	7.81	0.04	0.73	0.18	1.08	8.63	0.67
Cter_0357	looped-hinge helix DNA binding domain, AbrB	10.28	10.53	10.93	9.81	11.64	11.33	11.49	10.17	-0.01	0.12	0.29	0.97	1.44	1.49	18.19	18.65	20.23	19.17	0.89	0.95	1.04
Cter_0358	putative S-adenosylmethionine-dependent	9.11	8.64	8.55	8.9	8.71	9.52	8.66	8.49	-0.02	-0.1	-0.05	1.07	1.21	0.92	9.55	9.51	9.89	9.81	-0.02	-0.57	0.33
Cter_0359	putative O-methyltransferase	8.09	7.81	7.64	7.54	7.71	8.38	7.56	7.31	-0.27	-0.21	-0.18	1.8	1.66	1.5	10.78	10.68	10.61	10.2	-0.13	-1.03	-0.49
Cter_0360	4Fe-4S ferredoxin	13.79	13.95	13.71	13.8	13.41	13.85	14.16	13.94	-0.04	-0.54	0.17	1.33	4.47	1.79
Cter_0361	putative PSP1-like protein	12.84	12.55	12.18	12.84	11.73	12.18	12.82	12.24	-0.09	-0.86	0.18	1.15	4.77	0.39	16.91	16.65	17.44	16.94	-0.42	-0.4	0.11
Cter_0362	DNA polymerase III subunit delta'	12.63	12.55	12.34	12.72	11.75	11.97	12.84	12.3	-0.02	-1.01	0.06	1.1	17.24	1.7	12.04	12	12.83	12	-0.02	-0.17	0.04
Cter_0363	Uncharacterized protein conserved in bacteria	12.31	12.16	11.9	12.15	10.86	11.1	12.49	11.5	-0.19	-1.37	-0.19	1.67	14.1	0.53	11.58	11.9	12.14	11.12	0.64	-0.37	-0.37
Cter_0364	Uncharacterized protein conserved in bacteria	11.8	11.66	11.59	11.62	10.32	10.57	11.94	10.96	-0.11	-1.4	-0.16	1.62	14.65	0.62	17.03	17.19	18.12	17.04	0.35	0.1	0.09
Cter_0365	thymidylate kinase	11.61	11.36	11.02	11.24	9.82	10.19	11.51	10.44	-0.32	-1.46	-0.07	1.85	8.76	0.87	15.04	14.89	15.18	14.79	-0.22	-0.75	-0.17
Cter_0366	arginine/lysine/ornithine decarboxylase	11.79	11.52	11.09	12.06	10.61	11.14	11.13	10.87	0	-0.88	-0.32	1.03	4.56	1.98	12.28	12.59	13.21	12.31	0.62	-0.04	0.11
Cter_0367	phytoene dehydrogenase family protein	2.81	4.09	3.7	4	8.86	8.16	2.32	3.46	0.73	2.54	-1.16	0.53	3.95	0.3
Cter_0368	Transcriptional regulator	6.6	7.43	6.69	6.63	7.66	7.64	6.78	5	-0.11	-0.11	-0.42	0.87	0.8	1.35
Cter_0369	oxidoreductase, NAD-binding domain protein	5.09	4.95	7.45	8.36	9.99	10.01	12.49	12.9	3.2	3.19	8.22	4.8	26.36	14.1	14.24	14.73	16.28	18.65	0.95	0.95	4.4
Cter_0370	oxidoreductase, NAD-binding domain protein	4.7	5.13	6.88	8.11	9.48	9.79	12.01	12.32	2.4	2.86	7.7	3	12.41	12.56	15.23	16.05	17.95	20.59	1.55	1.55	5.33
Cter_0371	AraC family transcriptional regulator	8	8.08	7.8	8.1	7.14	7.4	8.24	9.3	0.01	-1.05	0.25	1.04	20.5	1.24
Cter_0372	glycoside hydrolase family 4	2.32	2.32	1	1	2	2.32	2	1.58	-1.9	-0.57	-0.38	43.18	8.7	9.69
Cter_0373	PAS/PAC domain-containing protein	9.62	9.71	8.84	9.41	11.55	10.5	9.39	9.32	-0.41	0.07	-0.05	1.81	1.13	0.86	10.06	10.45	11.95	10.9	0.76	0.81	0.9
Cter_0374	hypothetical protein		1	2		0	0	0	1	0.17	-0.45	1.03	1.07	1.76	0.25
Cter_0375	ABC-type sugar transport system, periplasmic	3.81	3.32	4.75	5.17	3.17	3.46	3.58	4	1.28	-0.43	0.11	2.74	2.37	1.15
Cter_0376	ribose ABC transporter permease	3.81	3.17	3.46	2.81	1	3	2.58	3.17	-0.3	-0.86	-0.15	0.66	1.84	1.14
Cter_0377	ABC-type sugar transport system, ATPase	3.32	2.58	3.17	3.32	1.58	3.46	3.17	2.58	0.19	-0.25	0.34	0.82	1.25	0.52
Cter_0378	Formate hydrogenlyase subunit 6/NADH:ubiquinone	1	0	1	1.58	1.58	2.58	2.81	1.58	0.23	0.31	0.99	1.16	1.43	1.9
Cter_0379	NADH:flavin oxidoreductase	3.7	4.39	4.7	3.46	4.25	3.81	4.95	3.81	-0.01	-0.25	0.16	1.02	1.48	1.21	10.2	10.31	10.81	10.26	0.25	-0.33	0.14
Cter_0380	xylose isomerase domain-containing protein TIM	4.91	5.32	5.29	5.61	2.32	4.17	5	4.52	0.2	-1.11	-0.08	0.67	2.25	0.81	11.45	11.55	12.85	11.94	0.24	0.37	0.56
Cter_0381	oxidoreductase domain protein	6.48	6.34	6.25	6.85	5.29	5.88	6.77	6.29	0.02	-0.93	0.18	0.99	5.03	2.16
Cter_0382	Beta-galactosidase/beta-glucuronidase	6.09	5.78	6.66	5.81	6.73	7.21	6.66	6.19	0.34	0.14	0.44	0.6	1.58	2.41	11.08	11.23	12.51	11.46	0.33	0.4	0.45
Cter_0383	AraC-type DNA-binding domain-containing protein	4.95	4.91	5.52	5.04	6.48	6.61	5.67	5.46	0.13	0.68	0.72	1.27	17.55	4.78
Cter_0384	glycoside hydrolase	6.7	6.58	7.75	7.61	9.83	10.25	10.93	11.17	1.21	1.96	4.66	7.62	14.6	10.17	13.05	13.11	14.41	15.47	0.16	0.34	2.45
Cter_0385	Alpha-glucuronidase	5.78	4.58	6.25	6.66	8.91	8.93	10.23	10.5	0.59	1.7	4.83	1.38	3.37	4.79	9.31	9.39	10.95	12.68	0.2	0.59	3.38
Cter_0386	mannonate dehydratase	4.58	4.17	5.09	5.25	7.36	7.47	9.05	9.08	0.59	1.59	4.95	2.06	7.23	10.21	12.21	12.45	13.66	15.38	0.49	0.42	3.19
Cter_0387	mannitol dehydrogenase	5.21	5.43	6.17	6.41	8.27	8.55	9.85	10.13	0.95	1.73	4.9	3.75	14.68	9.89	11.8	12.12	14.01	15.08	0.64	1.1	3.29
Cter_0388	protein of unknown function (DUF303)	2.58	3.46	5.29	6.19	8.93	9.17	10.4	10.81	2.47	3.61	7.71	2.89	8.12	8.53	12.96	13.54	15	17.26	1.11	0.95	4.29
Cter_0389	AraC-type DNA-binding domain-containing protein	8.64	8.7	8.58	9.04	10.3	10.26	9.66	9.71	0.12	0.61	0.98	0.78	6.5	3.72
Cter_0390	hypothetical protein	5.98	6.04	9.54	10.38	13.99	13.26	14	14.14	4.76	4.86	8.84	7.25	11.61	21.79	16.98	18.3	22.13	21.75	2.45	3.72	4.75
Cter_0391	ABC-type sugar transport system, permease	2	2	5.95	8.11	10.47	10.36	11.09	11.52	5.28	5.8	10.06	3.8	40.38	17.26	12.81	13.44	14.94	16.4	1.2	1.03	3.6
Cter_0392	ABC-type polysaccharide transport system,	2.81	3.17	6.78	8.41	11.54	11.65	11.54	12.15	4.98	5.89	9.35	4.34	29.79	12.54
Cter_0393	transcriptional regulator	5.29	5.49	5.04	4.86	5.95	6.46	5.13	5.04	-0.49	0.05	-0.13	3.17	0.67	0.62	11.61	11.4	12.65	11.52	-0.33	0.05	-0.01
Cter_0394	Beta-galactosidase/beta-glucuronidase	7.1	7.58	7.69	6.7	8.22	8.01	7.77	7.24	-0.04	0	0.02	1.07	0.98	1.07	10.7	9.83	11.05	10.69	-1.53	-0.56	0.07
Cter_0395	Fucose dissimilation pathway protein FucU	4.25	3.91	4.09	3.81	3.46	3.7	4.39	3.58	-0.14	-0.68	0.31	0.66	4.17	0.2
Cter_0396	putative sugar phosphate isomerase involved in	3	3.32	2.58	3.17	1.58	3	3.58	3	-0.06	-0.57	0.1	0.87	1.86	1.38
Cter_0397	ribokinase	4.25	3.46	3.58	3.58	2.58	3.46	4.39	4	-0.14	-0.66	0.02	0.83	2.09	0.97
Cter_0398	FAD binding protein	2.81	3.46	3.46	2	3.81	3.17	2.81	1	-0.15	-0.08	-0.54	1.12	1.12	1.49
Cter_0399	ABC-type sugar transport system, periplasmic	3.91	4.7	4.46	3.7	4.09	3.81	4.32	2.81	0	-0.45	-0.19	1.02	1.86	1.17	12	12.14	12.9	12.17	0.31	-0.07	0.25
Cter_0400	ABC-type sugar transport system, permease	3.17	4.32	4	4	4.39	4.09	4.25	3.32	0.53	-0.07	0.2	0.61	0.9	0.82
Cter_0401	ABC-type sugar transport system, permease	4.64	4.91	4.95	4.7	6.04	5.58	4.95	4.75	0	0.06	0.02	0.94	1.2	0.91
Cter_0402	Dihydrodipicolinate synthase/N-acetylneuraminate	1.58	2.32	2	2.58	1.58	2.81	3.17	1.58	0.64	-0.34	0.21	0.38	0.5	1.21
Cter_0403	Transcriptional regulator	7.17	7.58	7.27	7.25	9.33	8.55	8.29	7.18	-0.07	0.29	0.25	0.79	1.55	1.46	11.55	12.33	12.91	11.9	1.47	0.34	0.42
Cter_0404	BNR repeat-like domain containing protein	4.91	5.32	5.86	6.54	4.17	4.95	5.78	6.17	0.69	-0.56	0.48	1.87	2.46	1.7
Cter_0405	Uncharacterized protein conserved in bacteria	2.32	2	3.7	1.58	1.58	2	0	2.58	0.47	-0.58	-0.03	0.76	3.43	0.99
Cter_0406	ABC-type sugar transport system, permease	3.7	3	4.17	4.09	4.91	5.52	3.7	3.81	0.27	0.58	0.17	1.29	2.23	1.22
Cter_0407	ABC-type sugar transport system, permease	2.58	2	2.81	3	2.32	3.81	2.81	2	0.24	-0.01	0.25	1.31	1	0.57
Cter_0408	ABC-type sugar transport system, periplasmic	4.46	4.58	4.75	4.7	4.46	5.13	5.04	4.32	0.11	-0.08	0.23	1.69	1.28	2.25	8.26	8.63	10.43	9.34	0.73	1.06	1.14
Cter_0409	histidine kinase	3.32	2.81	2.58	3.17	4.17	3.17	3.58	3.91	-0.07	-0.42	0.45	1.11	0.39	1.62
Cter_0410	two component AraC family transcriptional	6.11	5.7	6.7	6.7	6.78	6.13	6.02	6.36	0.59	-0.32	0.16	2.11	0.36	1.24
Cter_0411	malic enzyme	14.77	14.87	14.71	14.5	13.57	13.57	14.37	13.71	-0.26	-1.39	-0.57	2.64	14.64	4.82	22.26	22.08	21.88	22.18	-0.27	-1.21	0
Cter_0412	malate dehydrogenase	10.94	11.03	10.84	10.65	9.43	9.75	10.79	10.11	-0.3	-1.5	-0.29	3.17	19.09	2.9	19.91	19.72	18.01	18.92	-0.29	-2.57	-0.89
Cter_0413	pantothenate kinase, type III	8.82	8.79	7.92	8.33	8.56	8.47	8.52	7.59	-0.72	-0.61	-0.39	2.88	5.33	2.21	14.3	14.07	14.78	13.96	-0.36	-0.45	-0.25
Cter_0414	hypothetical protein	9.11	9.02	8.13	8.62	8.38	8.17	8.28	8.13	-0.69	-0.94	-0.59	2.47	5.5	3.34	14.87	14.75	15.95	15.09	-0.16	0.09	0.29
Cter_0415	birA, biotin-[acetyl-CoA-carboxylase] ligase	7.97	8.09	7.73	7.68	8.14	7.98	7.22	7.13	-0.44	-0.35	-0.52	4.91	2.9	2.8	14.03	13.91	15.29	14.41	-0.16	0.25	0.45
Cter_0416	hypothetical protein	7.82	7.83	8.03	7.69	7.93	7.78	7.43	7.31	-0.01	-0.35	-0.16	0.85	3.05	1.59	9.99	10.09	11.85	10.98	0.24	0.79	1.05
Cter_0417	cyanophycin synthetase	6.29	6.38	6.29	6.43	8.37	8.36	6.15	6.19	-0.05	0.94	0.09	0.59	10.09	0.72
Cter_0418	cyanophycinase		0	0	1.58	1	0			0.16	-0.13	0.3	1.1	0.8	19.92
Cter_0419	hypothetical protein	1		0		3	3.17			-0.05	0.95	-0.12	0.94	2.6	0.89
Cter_0420	putative permease, DMT superfamily	7.29	7.33	6.41	7.66	7.25	7.74	6.57	7.43	-0.04	-0.23	-0.16	0.94	2.38	0.84
Cter_0421	D-alanyl-D-alanine carboxypeptidase	5.95	6.27	5.83	6.04	6.38	6.78	4.81	5.83	-0.04	-0.06	-0.09	0.84	0.72	0.92
Cter_0422	Myosin-crossreactive antigen	5.78	6.32	6.66	6.51	6.61	7.08	6.19	5.49	0.19	0.21	-0.12	1.28	0.37	0.8	6.68	6.91	8.87		0.47	1.08	-6.47
Cter_0423	TetR family transcriptional regulator	7.23	7.19	6.91	7.61	7.22	7.77	7.16	6.89	-0.05	-0.14	-0.01	0.89	1.7	0.99
Cter_0424	3-isopropylmalate dehydrogenase	10.16	9.61	9.1	10.88	7.92	10.2	8.08	8.92	0.02	-0.37	-0.71	1	1.33	1.66	17.17	17.04	16.9	16.57	-0.18	-1.12	-0.51
Cter_0425	3-isopropylmalate dehydratase, small subunit	9.14	8.29	7.9	9.45	6.44	9.17	6.02	7.07	-0.04	-0.34	-1.32	1.04	1.24	1.98	16.36	16.26	16.09	16	-0.13	-1.12	-0.27
Cter_0426	3-isopropylmalate dehydratase, large subunit	10.7	10.02	9.16	10.93	7.81	10.63	7.75	8.65	-0.11	-0.43	-1.4	1.07	1.3	2.2	17.72	17.67	17.41	17.04	-0.04	-1.15	-0.59
Cter_0427	AraC-type DNA-binding domain-containing protein	8.69	8.9	8.52	8.48	8.6	8.77	9.12	8.06	-0.3	-0.5	-0.01	2.4	5.37	1	11.67	11.84	13.2	12.43	0.36	0.49	0.82
Cter_0428	DEAD/DEAH box helicase	8.13	7.94	8.12	7.87	7.4	7.54	7.4	6.54	-0.12	-0.83	-0.7	0.53	7.55	3.1	16.39	16.06	16.56	16.21	-0.55	-0.72	-0.1
Cter_0429	ABC transporter ATPase	8.87	8.73	8.63	8.52	8.18	8.32	8.05	7.24	-0.21	-0.84	-0.85	2.18	9.42	4.08	14.66	14.47	15.15	14.57	-0.29	-0.44	-0.01
Cter_0430	putative Fe-S oxidoreductase	8.01	7.88	7.48	7.64	7.19	7.83	7.58	7.06	-0.44	-0.62	-0.38	2.82	3.44	3.5
Cter_0431	Glutathione peroxidase	13.22	12.95	12.53	12.04	11.19	10.49	11.73	10.53	-0.71	-1.8	-1.47	2.44	4.78	3.58	13.16	12.93	13.24	12.84	-0.36	-0.8	-0.24
Cter_0432	uncharacterized protein TIGR03905	11.47	11.04	10.8	10.3	9.42	8.57	9.91	8.71	-0.43	-1.7	-1.35	1.68	3.91	3.05	13.39	12.94	12.11	12.29	-0.76	-2.02	-1
Cter_0433	transcriptional regulator	12.85	12.54	12.2	11.77	11.55	10.61	11.27	10.24	-0.59	-1.22	-1.52	2.2	3.02	4.07	12.25	12.01	12.51	11.6	-0.38	-0.64	-0.56
Cter_0434	hypothetical protein	2.58	2	2.32	3.91	3.32	3.17	2	3.58	0.34	0.13	0.14	1.2	0.66	1.1
Cter_0435	hypothetical protein	0	1	0	0	1.58	1		1.58	-0.11	0.01	0.88	0.89	0.97	0.47
Cter_0436	hypothetical protein					0					-0.23			3.44
Cter_0437	hypothetical protein						1				0.26			0.35
Cter_0438	hypothetical protein	3.7	4.17	3.32	3	5.43	6.02	2.81	3.58	-0.69	0.52	-0.17	2.23	2.57	0.84
Cter_0439	hypothetical protein	3.32	3.91	0	0	5.21	6.3	1	1	-4.53	0.59	-2.13	7.81	2.04	4.32
Cter_0440	Flp pilus assembly protein, ATPase CpaF	5.58	5.98	2.81	3.46	7.17	7.65	3.58	5	-3.09	0.46	-0.39	5.15	2.72	1.28
Cter_0441	AAA domain	5.78	6.27	4.52	4.58	7.75	8.16	4.46	4.86	-1.62	0.66	-0.64	3.92	3.22	1.83
Cter_0442	SAF domain-containing protein	7.52	8.07	5.04	5.81	8.55	9.26	5.91	6.36	-2.52	0.05	-0.9	3.73	0.84	2.1
Cter_0443	serine/threonine protein kinase	10.07	10.65	7.39	8.63	11.84	11.94	8.91	9.76	-2.18	0.35	-0.02	2.72	2.08	1.01
Cter_0444	pyruvate formate lyase activating protein-like	4.75	5.55	5.81	6.29	6.32	6.82	5.52	6.48	0.18	0.1	0.02	1.16	1.22	0.98
Cter_0446	Glycopeptide antibiotics resistance protein	4.39	4.32	3.81	5.36	5.7	6.43	4.46	4.17	0.17	0.57	0.05	0.89	3.05	1.38
Cter_0447	alpha/beta fold family hydrolase	4.91	4.81	4.81	5.17	6.27	6.39	4.64	4.52	0.03	0.54	-0.04	1.02	8.01	1.11
Cter_0448	Xre family transcriptional regulator	5.04	5.52	5.88	5	6.85	7.22	5.52	5.21	0.06	0.54	0.11	1.04	2.92	0.74
Cter_0449	putative resolvase	5.81	5.73	5.83	6.13	7.67	7.7	5.04	5.75	0.06	0.86	-0.06	1.13	10.11	0.94
Cter_0450	hypothetical protein	8.36	8.22	8.19	8.59	9.47	9.18	7.58	8.37	0.03	0.05	-0.07	1.03	1.2	0.93	13.09	12.7	13.49	12.32	-0.65	-0.52	-0.68
Cter_0451	SecC motif-containing protein	7.7	7.19	7.68	7.73	8.42	8.09	7.46	7.81	0.14	0.28	0.1	0.81	0.29	1.14
Cter_0452	undecaprenyl-diphosphatase UppP	4.86	4.91	5.52	5.36	6.25	4.95	5.25	5.58	0.61	0.15	0.33	6.77	0.78	1.62
Cter_0453	Uncharacterized membrane-anchored protein	3.46	3.17	3.7	3.7	5.04	4.32	4	2.81	0.15	0.08	0.19	1.36	1.18	0.66
Cter_0454	Zn-dependent dehydrogenase	5.04	5.29	5.17	4.64	6.6	6	5.7	4	-0.17	0.09	-0.04	1.39	1.23	0.97
Cter_0455	DMT family permease	7.55	7.81	8.2	7.61	8.22	7.76	8.95	7.3	0.07	-0.11	0.23	1.1	1.29	1.28
Cter_0456	DNA binding domain, excisionase family	7.12	7.33	7.21	7.03	7.09	6.82	8.31	6.95	-0.06	-0.53	0.25	1.32	3.08	1.43
Cter_0457	putative phosphohydrolase	4.91	4.91	4.58	4.32	3.17	3.91	3.81	3	-0.56	-1.29	-1.29	4.28	5.54	6.76
Cter_0458	Signal transduction histidine kinase	3	3.91	3.17	3.17	2.81	3.7	0	3	-0.26	-0.05	-0.02	0.74	1.07	0.99
Cter_0459	two-component response regulatory protein	2.32	3	2.81	2	0	3.46	1.58	0	-0.06	-0.18	-1.17	1.08	0.9	2.18
Cter_0460	Arabinose efflux permease	3.81	3.81	3.58	3.46	3.46	4.09	3	3.17	-0.43	-0.33	-0.3	7.93	2.44	1.67
Cter_0461	UDP-N-acetylglucosamine:LPS N-acetylglucosamine	1	2	1.58	1	2	2	0	0	-0.09	-0.12	-0.53	0.91	0.81	1.52
Cter_0462	phosphoesterase PA-phosphatase related protein	0	1			0	1.58	0		-0.11	-0.6	-0.54	0.89	0.35	0.47
Cter_0463	two component transcriptional regulator, winged	6.23	6.57	5.81	6.17	6.27	6.21	6.34	5.58	-0.16	-0.47	-0.1	1.35	3.05	1.25
Cter_0464	periplasmic sensor signal transduction histidine	4.39	4.7	5.13	5.21	5.21	5.91	4.81	5.46	0.46	0	0.15	2.21	0.96	1.19
Cter_0465	two-component response regulator receiver domain	3.91	3.81	3.32	4.25	4.46	5.13	1.58	2.81	-0.01	0.06	-0.83	0.96	1.27	1.7
Cter_0466	histidine kinase	4.64	4.52	4.75	5.25	5.83	5.58	4.39	4.17	0.2	0.13	-0.06	1.37	1.57	1.22
Cter_0467	hypothetical protein	4.52	3.91	3.32	4.25	4.75	4.46	3.91	3.58	-0.22	-0.24	-0.06	1.22	0.48	0.91
Cter_0468	Beta-galactosidase	2.81	2.81	3	2.81	2.32	3.17	3.17	1	0.05	-0.27	-0.04	0.77	1.77	0.98
Cter_0469	ABC-type sugar transport system, permease	2	2.32	2.32	1	2.32	3.7	2.81	3.17	-0.2	0.23	0.51	1.19	0.61	1.82
Cter_0470	sugar ABC transporter permease	2.81	2.32	3	3.46	2.32	3	3.46	2	0.37	-0.18	0.35	1.47	1.42	0.56
Cter_0471	ABC-type sugar transport system, periplasmic	4.86	4.39	4.81	4.75	5.09	4.95	4.95	4.17	0.23	-0.14	0.34	0.62	0.62	0.31
Cter_0472	Peroxiredoxin	8.76	8.49	8.56	9.25	8.2	8.44	8.86	8.55	0.09	-0.59	0.07	1.1	4.29	1.27	14	14.05	14.37	14.21	0.15	-0.54	0.28
Cter_0473	Cytochrome c biogenesis protein	9.43	9.4	9.44	10.1	8.75	8.99	9.86	9.92	0.07	-0.89	0.41	1.08	21.2	2.15
Cter_0474	putative transcriptional regulator	8.1	7.94	7.21	8.69	7.14	7.22	8.19	8.42	-0.06	-1.05	0.19	0.93	9.78	1.39	13.75	13.8	13.44	12.83	0.15	-1.15	-0.82
Cter_0475	ABC transporter	8.63	8.8	8.55	9.43	7.63	8.48	8.64	8.67	0.21	-0.68	0.13	0.76	2.91	0.62	13.4	13.06	11.95	12.04	-0.56	-2.17	-1.25
Cter_0476	ABC transporter	5.86	5.91	4.95	5.88	5.09	5.32	5.29	5.32	-0.17	-1.01	-0.2	1.23	35.07	1.55	12.9	12.7	13.38	13.03	-0.31	-0.45	0.21
Cter_0477	MarR family	6.57	6.77	5.04	5.83	5.88	6.23	5.64	5.49	-1.16	-0.86	-0.78	2.58	7.21	3.75	12.85	12.88	14.37	12.83	0.11	0.48	0.06
Cter_0478	putative metal-dependent phosphoesterases (PHP	5.91	6.19	6.64	6.41	6.73	6.23	6.93	6.11	0.33	-0.05	0.45	1.92	1.11	2.36
Cter_0479	Transcriptional regulator/sugar kinase	6.92	6.95	9.47	7.46	9.18	9.7	8.56	6.69	0.86	1.25	0.3	1.51	8.36	1.33	10.46	10.26	11.14	10.35	-0.31	-0.27	-0.03
Cter_0480	Prenyltransferase-like	5.86	5.46	5.83	6.25	6.07	6.3	5.95	5.17	0.14	-0.06	0.34	1.18	0.79	0.22
Cter_0481	metallophosphoesterase	2	1	2.58	2.32	3	3	2.58	3.32	0.16	0.13	0.91	1.12	1.22	1.71
Cter_0482	nitrogenase molybdenum-iron protein, alpha and	0	1	1	1.58		1.58	0	0	0.24	-0.6	-0.54	0.83	0.35	0.47
Cter_0483	nitrogenase molybdenum-iron protein, alpha and	2	2		2	2.32	3.17	3.17	2.81	-0.37	0.05	1.21	1.23	0.82	15.29
Cter_0484	hypothetical protein	8.45	8.58	7.76	8.16	9.96	9.47	8.61	8.17	-0.5	0.14	0.03	2.31	1.43	0.63	14.07	13.74	15.72	13.91	-0.55	0.6	-0.08
Cter_0485	LysM domain protein	4.09	4.95	5.93	3.91	9.06	9.72	3.17	3.58	0.13	2.67	-0.1	1.06	5.84	1.09	9.58	9.71	12.38	9.65	0.29	1.62	0.15
Cter_0486	Uncharacterized protein containing	12.87	13.2	14	11.23	11.08	11.64	11.32	10.98	-0.09	-1.54	-1.64	0.95	6.81	6.23	18.87	18.28	21.02	17.99	-1.02	1.04	-0.78
Cter_0487	ABC transporter	3.91	3.32	4.25	3.91	4	4.52	3.46	3.32	0.18	0.03	-0.1	0.78	0.91	0.85
Cter_0488	ABC transporter	3	3.46	3.17	2.58	4.58	3.91	3.7	2	-0.19	0.04	-0.04	1.31	1.09	1.03
Cter_0489	AraC-type DNA-binding domain-containing protein	3.7	4.39	4.58	4.58	4.46	4.39	3.91	3.91	0.02	-0.03	0.6	1	1.04	0.16
Cter_0490	ABC transporter	3.91	3.17	4	3.17	3.46	4.32	3.46	3.17	-1.04	-0.04	-0.22	0.04	1.04	0.72
Cter_0491	ABC-type cobalt transport system, permease	1	2	2.58	3	1	3	2.81	2.81	0.56	-0.76	0.69	1.45	0.31	1.7
Cter_0492	putative integral membrane protein	0		2.58	2.58	2	3.17	3.46	3.32	3.51	1.05	3.77	77.41	3.13	17.52
Cter_0493	ABC transporter	3.81	3.58	3	3.81	5.52	3.91	4	3.32	-0.15	0.27	0.11	1.22	0.69	0.56
Cter_0494	ABC transporter	2.81	3.32	3	3.58	4.7	4.17	4.95	4.17	0.57	0.23	1.41	0.29	1.5	3.78
Cter_0495	AraC-type DNA-binding domain-containing protein	8.01	7.78	7.75	8.17	8.17	7.96	8.64	8.12	0.01	-0.14	0.49	1.01	1.56	3.08
Cter_0496	putative membrane protein	6.88	7.18	7.98	7.65	7.94	8.46	7.68	7.16	0.7	0.15	0.38	2.69	1.67	2.44	12.72	12.79	13.8	13.08	0.18	0.09	0.43
Cter_0497	putative permease	8.95	9.08	9.53	9.09	9.6	9.94	9.38	8.89	0.14	0.02	0.23	1.34	0.77	3.2	6.51	7.24	7.34	7.33	1.38	-0.13	0.88
Cter_0498	cobalamin synthesis protein P47K	7.93	7.73	8.08	8.14	7.89	8.51	7.9	7.45	0.11	-0.08	0.07	1.32	1.26	0.65	16.05	15.98	17.12	16.46	-0.07	0.08	0.48
Cter_0499	Fe2+ transport system protein A	0				1	1.58			-0.06	0.32	-0.06	5.21	2.59	4.1
Cter_0500	Fe2+ transport system protein B	2.32	1.58	2.81	2	2.58	3.91	2	1	0.59	0.18	-0.47	0.48	1.25	0.43
Cter_0501	putative multitransmembrane protein	3.81	4.32	4.95	5.09	5.83	5.61	4.91	5.58	0.69	0.45	0.64	2.13	2.31	1.71
Cter_0502	anaerobic ribonucleoside-triphosphate reductase	10.07	9.6	8.92	11.64	11.34	11.99	9.5	11.42	0.1	0.62	0.14	0.97	2.7	1.09	14.6	14.34	16.02	15.06	-0.42	0.39	0.53
Cter_0503	anaerobic ribonucleoside-triphosphate reductase	8.15	7.76	7.28	10.03	8.96	9.78	7.34	9.73	0.05	0.32	0.02	0.99	1.83	1.02
Cter_0504	Protein of unknown function (DUF3816)	8.07	7.91	7.79	7.83	9.49	9.95	8.49	8.69	-0.17	0.68	0.49	1.83	4.89	2
Cter_0505	Methylase involved in ubiquinone/menaquinone	8.42	8.45	8.66	8.45	10.85	11.17	9.3	9.37	0.02	1.41	0.85	0.98	20.53	3.32	14.08	13.14	16.15	15.04	-1.65	0.97	1.02
Cter_0507	Cell wall-associated hydrolases	7.29	7.73	8.16	8.01	6.54	7.28	7.89	7.59	0.33	-0.6	0.05	1.61	2.59	1.14
Cter_0508	Protein of unknown function (DUF2935)	6.52	6.48	6.51	7.13	7.5	7.86	6.58	7.22	0.05	0.32	0.15	1.05	4.36	1.2
Cter_0509	Rubrerythrin	14.93	14.4	14.56	15.63	13.14	14.17	14.77	14.82	0.14	-0.82	0.04	1.1	2.51	1.08	18.22	18.79	19.49	18.91	1.09	0.26	0.75
Cter_0510	encapsulating protein for peroxidase	15.18	14.81	15.05	15.94	13.77	14.71	15	15.29	0.2	-0.7	0.09	1.19	2.55	1.16	19.12	19.6	20.53	20.03	0.93	0.38	0.97
Cter_0511	Ubiquinone biosynthesis protein COQ7	13.42	13.01	13.38	13.87	12.13	13	13.24	13.01	0.16	-0.64	0.04	1.2	2.48	0.88	17.07	17.47	18.8	18.62	0.78	0.67	1.6
Cter_0512	2-oxoacid:acceptor oxidoreductase, beta subunit,	14.01	13.61	13.98	14.1	12.68	13.5	14.02	13.31	0.06	-0.7	0.3	0.92	2.71	0.27	17.39	17.56	17.37	17.53	0.36	-0.89	0.22
Cter_0513	2-oxoacid:acceptor oxidoreductase, alpha subunit	15.55	15.34	15.53	15.66	14.22	14.99	15.51	15.01	0.03	-0.86	-0.12	0.98	3.57	0.54	18.2	18.37	18.44	18.72	0.36	-0.66	0.59
Cter_0514	dockerin type I cellulosome protein	5.39	5.75	4.17	5.86	10.95	10.19	3.91	5.13	-0.16	2.82	-0.08	0.88	6.5	1.05	13.36	13.87	18.08	12.99	0.98	3.34	-0.28
Cter_0515	Endoglucanase	6.15	5.49	5.49	6.17	11.23	10.35	5.09	5.36	0.01	2.63	-0.12	0.99	4.95	1.14	14.11	14.45	18.91	13.16	0.67	3.41	-0.85
Cter_0516	glycoside hydrolase family protein	4.95	4.64	4.75	5.36	11.54	10.76	4.91	3.91	0.09	3.84	-0.22	1.09	8.38	0.56	13.93	14.46	18.81	13.64	1.02	3.48	-0.21
Cter_0517	dockerin type I cellulosome protein	4.32	3.7	3.58	4.52	10.31	9.32	3.32	3	0	3.24	-0.28	1.02	5.65	1.44	14.73	14.82	19.04	12.11	0.22	2.97	-2.49
Cter_0518	glycoside hydrolase 9 family protein	5	5.29	3.91	4.46	11.33	10.52	3.91	3.58	-0.86	3.39	-1.12	2.47	7.47	4.94	15.64	16.17	20.66	14.86	1.02	3.61	-0.69
Cter_0519	Endoglucanase	4.25	4.09	3.17	3.7	11.64	10.8	3.32	2.81	-0.71	4.37	-0.89	2.36	9.35	6.07	12.66	13.25	17.57	11.66	1.13	3.51	-0.9
Cter_0520	cohesin domain-containing protein	3.17	3.17	1	1.58	10.29	8.89	1.58	1.58	-2.26	3.62	-1.31	5.23	5.57	4.94	8.99	9.33	12.12	9.69	0.67	1.92	0.76
Cter_0521	glycoside hydrolase 9 family protein	6.07	6.52	4.75	5.46	14.04	12.96	4.81	4.32	-0.97	4.33	-1.37	2.21	7.36	4.3	16.77	17.73	22.35	15.86	1.8	4.11	-0.81
Cter_0522	glycoside hydrolase 9 family protein	5.32	5.46	4.09	4.09	11.94	10.95	4	3.46	-1.78	3.54	-1.57	13.1	6.98	13.6	16.02	16.71	21.22	14.98	1.31	3.77	-0.94
Cter_0523	Endoglucanase Y	5.09	5.25	3.58	3.91	11.67	10.43	3	3.32	-1.74	3.29	-1.56	5.93	5.57	3.76	13.49	13.85	18.28	13.07	0.71	3.4	-0.33
Cter_0524	glycoside hydrolase 48 family protein	5.78	6.38	4.09	4.17	14.1	13.23	4.39	3.81	-2.15	4.68	-1.51	4.15	8.45	3.67	17.09	17.87	22.36	16.15	1.47	3.83	-0.84
Cter_0525	cellulosome anchoring protein cohesin subunit	4.86	4.7	3.32	2.32	13.09	12.16	4	2.32	-2.05	4.94	-0.9	3.48	9.7	2.07	16.01	16.37	21.2	15.32	0.71	3.76	-0.6
Cter_0526	cellulose binding domain-containing protein	3	3.32	1	1	11.68	10.78	1	0	-2.79	5.1	-2.39	8.87	9.92	6.22	14.92	15.44	20.83	13.06	1	4.4	-1.75
Cter_0528	PsbP	3.32	3.17	1	3.46	6.32	5.75	1	3.91	-0.3	1.24	-0.18	1.15	4.21	0.93
Cter_0529	diguanylate cyclase (GGDEF) domain-containing	9.06	9.29	10.01	9.63	10.16	10.18	9.46	9.38	0.55	0.13	0.13	2.43	1.91	1.4	12.88	12.62	14.42	13.15	-0.42	0.5	0.34
Cter_0530	Actin-like ATPase involved in cell division	8.66	8.78	9.27	8.51	9.33	9.48	8.5	7.71	0.04	0	-0.32	0.97	0.88	2.35	14.69	14.69	15.22	14.49	0.05	-0.4	-0.12
Cter_0531	endonuclease III	7.87	7.61	8.44	7.66	8.02	8.14	7.59	6.66	0.26	-0.1	-0.12	0.67	1.52	1.26	15.85	15.88	17.39	16.39	0.11	0.5	0.61
Cter_0532	glycogen/starch synthase	9.26	9.13	9.52	9.47	9.89	9.9	9.23	8.4	0.18	0.08	-0.03	1.88	0.26	0.93	15.19	15.16	16.17	15.26	0	0	0.15
Cter_0533	HD-GYP domain-containing protein	9.66	9.59	9.91	10.16	11.23	10.8	10.15	9.82	0.29	0.26	0.46	1.96	1.85	4.53	13.31	13.16	14.75	13.3	-0.22	0.41	0.07
Cter_0534	trypsin-like peptidase domain protein	10.2	10.1	10.37	10.01	10.43	10.74	10.38	9.47	-0.14	-0.1	-0.14	0.47	1.94	0.59	17.56	17.51	18.81	17.83	-0.04	0.24	0.34
Cter_0535	Signal transduction histidine kinase	8.37	8.33	8.36	8.57	9.21	9.5	8.31	7.9	0.02	0.21	-0.04	0.99	4.31	1.44
Cter_0536	two component transcriptional regulatory protein	8.1	7.86	7.73	8.03	9.11	9.36	7.9	7.79	-0.05	0.32	-0.01	1.18	3.09	1	14.67	14.38	16.07	14.64	-0.47	0.37	0.05
Cter_0537	sporulation transcription factor Spo0A	13.67	13.74	13.28	13.67	14.2	14.38	14.72	14.04	-0.12	-0.04	0.81	1.37	1.96	6.78	16.84	16.78	17.44	16.28	-0.05	-0.34	-0.47
Cter_0538	stage IV sporulation protein B	1.58		1	1.58	1	2.58	1	1	0.3	0.02	0.32	0.86	1.02	0.79
Cter_0540	Domain of unknown function (DUF4234)	7.84	7.98	7.86	8.15	7.86	8.19	8.27	7.68	0.18	-0.32	0.16	0.5	3.98	2.18
Cter_0541	vacuolar-type H(+)-translocating pyrophosphatase	10.34	10.57	11.37	10.45	12.23	11.74	11.48	10.17	0.19	0.36	0.25	1.22	2.01	1.43	17.89	18.47	20.78	18.82	1.11	1.71	0.99
Cter_0542	hypothetical protein	1	1	1.58	1.58	4.39	4.7	2.58	1	0.69	2.14	0.49	15.67	33.75	1.67
Cter_0543	OAH/OAS sulfhydrylase	10.73	11.05	11.04	10.6	10.73	10.99	10.85	10.27	-0.01	-0.37	-0.02	1.07	2.98	0.96	17.75	17.49	18.13	17.65	-0.42	-0.54	-0.02
Cter_0544	putative RNA-binding protein, snRNP like protein	9.21	9.43	9.27	9.11	8.79	9.17	8.61	8.22	-0.09	-0.63	-0.65	1.42	5.04	4.18	14.75	14.45	14.8	14.64	-0.49	-0.83	-0.03
Cter_0545	Aspartate/tyrosine/aromatic aminotransferase	9.83	10.15	10.47	9.8	9.37	9.61	9.43	8.87	0.04	-0.74	-0.49	1.04	5.03	2.63	17.56	17.54	18.11	17	0.02	-0.38	-0.47
Cter_0546	Uncharacterized protein conserved in bacteria	2.58	1.58	2.81	2.32	3.17	2	3.32	1.58	0.57	-0.74	0.67	0.56	0.2	0.48
Cter_0547	Uncharacterized conserved protein	3	3.17	3.58	1.58	3.46	4.39	2	2.58	0.01	0.1	-0.16	1	0.72	1.2
Cter_0548	hypothetical protein	4.32	4.75	5.17	3.58	4.58	3.91	4.64	2.81	0.01	-0.42	-0.23	1.01	1.84	1.22
Cter_0549	AAA domain (dynein-related subfamily)	4.64	4.86	4.75	4	3.46	3.81	4.32	3.17	-0.22	-1.23	-0.57	1.39	9.49	2.12
Cter_0550	AraC-type DNA-binding domain-containing protein	5.43	5.64	5.95	6.23	6.7	7.1	5.67	6.23	0.35	0.38	0.06	1.91	3.45	1.1
Cter_0551	hypothetical protein	6.36	6.69	6.74	6.79	7.09	7.27	6.04	6.17	0.11	-0.07	-0.19	0.77	0.67	0.66
Cter_0552	heavy metal-(Cd/Co/Hg/Pb/Zn)-translocating	7.61	6.94	7.58	6.92	8.49	7.41	8.45	6.49	-0.79	-0.54	0.59	0.16	0.29	0.51
Cter_0553	Uncharacterized protein conserved in bacteria	4.81	4.58	4	4.25	5.78	4.32	5.95	3.81	-0.6	-0.24	0.25	2.6	0.72	0.78	10.48	10.22	11.4	10.53	-0.42	-0.05	0.13
Cter_0554	rubrerythrin	16.66	15.97	16.27	16.6	15.41	15.4	16.3	15.64	0.14	-0.79	-0.34	0.87	2.82	0.52	17.74	18.09	18.15	17.6	0.69	-0.51	-0.06
Cter_0555	Fe2+/Zn2+ uptake regulation protein	13.76	13.5	12.61	13.26	12.71	12.57	14.26	13.03	-0.61	-1.05	0.23	1.91	5.52	0.58	12.43	12.56	13.26	12.55	0.29	-0.13	0.2
Cter_0556	beta-lactamase domain-containing protein	4.32	4.25	4.09	2.58	4.86	5.25	3.58	3.17	-0.45	0.02	-0.75	1.38	1.22	8.18
Cter_0557	Methylase involved in ubiquinone/menaquinone	5.17	4.52	4.95	4.64	5.64	6.29	3.32	3.58	-0.46	0.12	-0.79	0.41	1.27	1.96
Cter_0558	transcriptional regulator	3.58	4.09	3.17	3.17	4.75	5.17	3.81	1.58	-0.49	0.04	-0.39	1.89	1.16	1.3
Cter_0559	subtilisin-like serine protease	4.52	5.17	4.64	4.25	12.35	11.99	5.25	4	-0.13	4.64	-0.03	1.19	11.08	0.98	12.78	12.95	16.08	12.81	0.36	2.07	0.11
Cter_0560	Arabinose efflux permease	8	7.79	7.75	7.86	9.37	8.28	9.89	7.61	-0.04	0.21	0.21	1.19	0.67	1.17
Cter_0561	DNA binding domain, excisionase family	6.36	5.98	5.55	6.19	7.09	6.64	8.28	5.75	-0.18	0.3	0.03	1.27	0.23	1.03	3.32	5.78	3.32	5.37	4.53	-0.87	2.09
Cter_0562	putative metal-binding protein	5.78	5.98	6.17	6.04	6.46	6.51	5.61	4.75	0.09	-0.02	-0.36	1.3	1.04	2.15	11.33	11.22	12.15	11.1	-0.15	-0.14	-0.15
Cter_0563	Protein of unknown function (DUF1638)	6	5.32	6	5.93	7.22	6.95	6.04	5.36	0.28	0.13	0.31	0.7	1.28	0.53
Cter_0564	short chain dehydrogenase					1.58	2				0.76			7.37
Cter_0565	ABC-type transport system, involved in	4.09	3.58	3.91	3.58	2.32	3.32	3.91	3.81	-0.34	-0.85	0.01	0.45	2.61	0.97
Cter_0566	ABC-type antimicrobial peptide transport system,	0	1.58	0			0	0		-0.21	-0.43	-0.62	0.87	1.46	0.6
Cter_0567	Membrane-fusion protein	1	0	0				1		-0.05	-0.33	0.7	0.94	1.53	0.33
Cter_0568	His Kinase A (phosphoacceptor) domain/Histidine	3.81	4.32	5.13	4.52	5.49	5.61	5.21	4.58	0.51	0.36	0.7	1.66	2.27	2.48
Cter_0569	two component transcriptional regulator, winged	3.17	3.46	5.7	4.58	7.52	7.98	4.91	4.58	1.72	2.68	1.51	2.76	13.62	6.43
Cter_0570	putative sugar phosphate isomerase involved in	3.81	3.17	4.81	3.17	4.64	5.04	3.7	3.46	0.68	0.23	0.07	0.58	1.61	0.88
Cter_0571	ribokinase	4.7	4.32	5.55	4.09	5	5.46	4.46	4.25	0.52	0	0.04	0.61	0.97	0.88
Cter_0572	Protein of unknown function (DUF2961)	4.81	4.25	4.75	4	4.52	4.86	4.52	3.7	-0.54	-0.12	-0.3	0.37	1.3	0.51
Cter_0573	transcriptional regulator	6.41	6.17	6.02	5.95	5.93	6.34	6.71	5.75	-0.24	-0.45	0.23	1.86	3.3	0.43
Cter_0574	ABC-type sugar transport system, permease	1	1.58	3.17	2		1.58		1	0.98	-0.15	-0.26	1.83	1.18	0.77
Cter_0575	sugar ABC transporter permease	1.58	2.32	2.81	2.58		2	2.58	3.32	0.32	-0.28	0.25	1.35	1.26	1.24
Cter_0576	ABC-type sugar transport system, periplasmic	1	1	2	3	2.81	1	3	1	1.26	0.23	0.53	2.38	0.76	1.53
Cter_0577	ABC-type sugar transport system, periplasmic	6.11	6	7.95	7.15	6.15	6.19	6.93	5.49	1.44	-0.32	0.05	3.15	4.05	0.91
Cter_0578	two component transcriptional regulator, AraC	5.43	4.75	6.79	5.75	5.64	5.09	5.52	5.17	0.43	-0.27	0	1.34	0.53	0.98
Cter_0579	histidine kinase,HAMP domain-containing protein	4.52	4.25	6.44	5.93	6.09	6.11	5.13	5.25	1.95	0.61	0.7	4.73	4.28	2.44
Cter_0580	Fucose dissimilation pathway protein FucU	4.58	4.09	4.75	3.46	4.52	3.32	4.7	3.17	-0.53	-0.17	-0.48	0.55	1.21	0.45
Cter_0581	putative sugar phosphate isomerase involved in	4.39	4.64	4.81	3.7	3.17	3.46	4.39	3.58	-0.06	-1.3	-0.21	1.09	9.75	1.63
Cter_0582	ribokinase	5.29	5.36	5.61	5.25	5.83	5.13	5.09	5	0.03	-0.12	-0.05	0.95	1.24	0.85
Cter_0583	ribose ABC transporter permease	5.04	4.86	5.39	4.64	5.04	4.7	4.25	3.32	-0.27	-0.32	-0.77	0.56	2.1	3.12
Cter_0584	ABC-type sugar transport system, ATPase	4.32	4.64	5.64	4.46	5.88	5	4.58	4.17	0.24	-0.01	0.14	1.21	0.99	0.52
Cter_0585	ABC-type sugar transport system, periplasmic	4.58	4.81	5.86	5.25	5.64	4.17	4.64	3.7	0.73	-0.03	-0.19	2.32	0.98	1.48	12.68	13.38	15.07	13.28	1.33	1.26	0.67
Cter_0586	beta-lactamase domain-containing protein	3.58	3.81	3.91	3.32	3.81	2.81	3.58	2	-0.03	-0.4	-0.33	1.1	1.64	1.42
Cter_0587	transcriptional regulator	6.77	6.92	7.22	7	7.47	5.86	6.49	6.29	0.16	-0.13	-0.12	1.66	1.13	1.5
Cter_0588	nucleoside-diphosphate-sugar epimerase	5.58	5.52	5.52	6.3	4.7	5.52	6.78	6.29	0.06	-0.55	1.22	1.05	2.67	16.65
Cter_0589	Signal transduction histidine kinase	3.91	4.09	4.46	4.17	4.75	4.46	5.04	3.91	0.19	-0.02	0.38	1.61	0.97	1.85
Cter_0590	two component transcriptional regulator, winged	4.7	3.81	4.39	5	4.39	5.46	4.7	3.91	0.02	0	0.47	1	0.98	0.46
Cter_0591	Methyl-accepting chemotaxis protein	5.95	6.07	6.93	6.66	6.7	6.6	6.29	6.17	0.83	-0.01	0.19	4.65	0.97	1.75
Cter_0592	hypothetical protein	2.32	2	2.58	2.81	2	2.81	2	2.58	0.32	-0.1	0.06	1.65	1.25	1.08
Cter_0593	Signal transduction histidine kinase	3.46	3.58	3.7	4.81	5.13	4.86	4	4.32	0.2	0.41	0.43	1.18	2.76	1.79
Cter_0594	two component transcriptional regulator, winged	2.58	1	2.58	3.17	2.81	2.58	3.7	2.81	0.16	0.44	0.37	1.07	0.53	1.25
Cter_0595	putative Fe-S oxidoreductase	4.58	4.91	4.91	5.13	4.46	4.75	6.39	5.17	0.16	-0.45	0.9	0.67	3.31	2.56
Cter_0596	hypothetical protein	3.46	3.58	3.91	3.58	3.81	3.7	4.86	3.58	0.1	-0.23	0.55	1.3	2.34	2
Cter_0598	RNA related	4.7	4.64	5.13	5.04	6.38	6.64	4.17	4.09	0.39	0.85	-0.23	4.69	14.51	1.76
Cter_0599	hypothetical protein	0		0	0	0	1.58	1	0	-0.04	0.13	0.44	2.51	0.8	2.29
Cter_0600	hypothetical protein					0	0				-0.44			5.87
Cter_0601	Uncharacterized protein conserved in bacteria	7.07	7.11	6.19	6.02	7.43	7.29	6.87	5.58	-1.37	-0.18	-0.37	14.4	2.09	1.65	11.27	11.19	13.12	11.42	-0.09	0.78	0.23
Cter_0602	ankyrin repeat protein	7.35	6.88	6.41	6.27	7.66	7.4	6.55	5.29	-0.64	-0.18	-0.46	2.15	0.53	1.64	13.02	12.73	13.95	13	-0.47	-0.04	0.06
Cter_0603	Right handed beta helix region	4.64	4.32	5.29	4.91	4.75	5.13	4.91	4.64	0.3	-0.03	0.24	1.57	1.09	1.69
Cter_0604	putative hydrolase (HAD superfamily)	3	3	3.58	2.81	2.81	2.32	2	0	0.11	-0.57	-1.2	0.86	2.65	2.15
Cter_0605	alpha-L-fucosidase	3.81	3.46	4.09	3	3.7	3.32	3.91	2.58	-0.45	-0.27	-0.32	0.53	1.72	0.53
Cter_0607	Endo-alpha-N-acetylgalactosaminidase	3.32	3.17	4.39	3.7	4.32	4	4.32	3.32	0.52	0.04	0.47	1.86	0.82	2.23
Cter_0608	ABC-type sugar transport system, periplasmic	4.7	4.95	5.29	4.09	5.25	5	5.7	4.09	0.01	-0.14	0	0.99	1.52	1.01	10.48	10.76	12.42	10.8	0.56	0.86	0.39
Cter_0609	ABC-type sugar transport system, permease	1	0			1.58	0	1.58		-0.05	-0.66	0.71	0.94	0.39	0.42
Cter_0610	ABC-type polysaccharide transport system,	0	0	1.58	0			1	0	0.21	-0.52	0.44	1.15	50.88	2.29
Cter_0611	histidine kinase,HAMP domain-containing protein	5.43	5.25	5.04	5.64	5.32	4.81	5.64	5.55	0.01	-0.41	0.25	1.03	2.08	1.76
Cter_0612	two component transcriptional regulator, AraC	4.09	4.46	4.81	4.75	4.91	5.17	4.86	4.39	0.28	0.07	0.27	1.62	0.61	1.86
Cter_0613	Transglutaminase-like superfamily	4.81	4.52	4.81	4.86	3.58	4.58	5.13	4.25	0.07	-0.58	0.17	0.85	2.26	0.57	7.14	6.78	7.42		-0.6	-0.62	-6.92
Cter_0614	AraC-type DNA-binding domain-containing protein	3.91	5.04	4.91	5.17	4.91	5.21	5.13	3.81	0.44	-0.27	0.09	0.68	0.59	0.92
Cter_0615	Pyridoxamine 5''-phosphate oxidase	7.11	7.18	7.55	7.54	7.12	7.02	7.11	7.22	0.41	-0.46	0.03	6.55	4.13	0.91	10.04	10.35	11.2	10.46	0.62	0.16	0.49
Cter_0616	putative membrane protein	1		1	2	4.17	4.25	1	1	0.46	1.79	0.09	1.29	3.98	1.09
Cter_0617	SUF system FeS assembly protein, NifU family	8.38	8.32	9.22	8.71	9.46	9.72	8.19	7.55	0.44	0.39	-0.23	2.05	7.28	2.56	14.6	14.45	16.18	14.44	-0.22	0.54	-0.08
Cter_0618	cysteine desulfurase, SufS subfamily	10.09	9.92	10.66	10.1	10.6	11.01	9.63	8.99	0.02	0.03	-0.38	1	1.24	2.74	15.66	15.43	17.06	15.57	-0.36	0.37	-0.01
Cter_0619	ABC-type transport system involved in Fe-S	10.02	9.75	10.58	10.02	10.35	10.75	9.59	8.91	0.06	0	-0.23	0.92	0.94	1.71	13.9	13.71	15.43	14.12	-0.29	0.49	0.29
Cter_0620	FeS assembly protein SufB	10.15	10.09	10.84	10.15	10.09	10.41	9.85	9.14	0.05	-0.33	-0.35	1.06	4.72	2.98	14.46	14.48	16.63	14.94	0.09	1.06	0.55
Cter_0621	FeS assembly ATPase SufC	7.98	7.75	8.3	7.69	8.01	7.99	7.63	6.49	0.35	-0.23	-0.25	0.42	2.26	1.48	15.8	15.6	17.61	16.16	-0.31	0.74	0.43
Cter_0622	transcriptional regulator	7.57	7.06	7.1	6.44	6.09	5.61	6.55	5.49	-0.04	-1.2	-0.64	1.08	3.61	1.97
Cter_0623	xylose isomerase domain-containing protein	3.81	3.32	3.81	4.17	2.58	4.25	3.58	3.58	0.14	-0.15	-0.01	1.16	1.18	1
Cter_0624	Cadherin-like beta sandwich domain-containing	7.75	7.58	7.51	7.46	6.29	7.29	7.78	6.98	-0.14	-0.79	-0.15	1.72	2.83	0.53
Cter_0626	hypothetical protein	1.58	2	2		0	1	1.58	0	-0.29	-1.03	-0.41	1.18	3.13	1.48
Cter_0627	hypothetical protein	2	3	2.58	3.46	4.25	4.39	2.58	2.58	0.79	0.36	0.59	0.45	1.64	0.4
Cter_0628	Transcriptional regulator	13.05	12.9	13.31	12.78	13.03	13.05	12.79	12.52	-0.21	-0.34	-0.07	0.48	3.56	1.27
Cter_0629	RNA related	5.39	5.73	5.78	4.81	6.81	6.88	5.78	4.58	-0.1	0.3	-0.06	1.14	2.55	1.09
Cter_0630	flavodoxin	11.23	11.31	10.72	10.82	10.13	10.24	11.46	10.42	-0.65	-1.31	-0.02	5.58	27.85	1.02	18.14	17.61	17.55	17.96	-0.91	-1.4	-0.1
Cter_0631	glutamate synthase (NADPH), homotetrameric	10.7	10.8	10.78	10.35	9.56	9.66	10.1	9.18	-0.13	-1.33	-0.79	1.44	21.98	3.53	19.19	19.11	18.88	18.87	-0.09	-1.15	-0.24
Cter_0632	ferredoxin-NADP(+) reductase subunit alpha	10.35	10.24	10.05	9.95	9.07	9.05	9.52	8.71	-0.35	-1.34	-0.9	3.41	11.73	4.51	18.39	18.33	17.93	18.14	-0.05	-1.29	-0.17
Cter_0633	Zn-dependent protease	1	2.32	2.32	2.58	4.39	4.7	2.81	0	0.33	0.95	-0.04	0.8	2.25	1.01
Cter_0634	metalloendopeptidase-like membrane protein	5.17	5.98	5.25	5.17	6.77	6.69	5.25	4.39	-0.06	0.05	-0.13	0.91	1.1	1.15
Cter_0635	Methylglyoxal synthase	10.37	10.43	10	9.92	10.2	10.27	10.8	9.39	-0.66	-0.59	-0.08	13.31	10.76	0.9	14.5	14.41	15.68	14.81	-0.11	0.18	0.38
Cter_0636	cell division topological specificity factor	8.76	8.93	8.63	8.42	8.45	8.68	8.99	7.62	-0.35	-0.64	-0.1	2.66	7.85	1.14	15.92	15.62	15.59	15.27	-0.49	-1.17	-0.56
Cter_0637	septum site-determining protein MinD	10.29	10.33	10.15	9.83	10.04	10.05	10.01	9.06	-0.34	-0.64	-0.43	2.54	8.36	2.32	18.83	18.55	18.91	18.17	-0.45	-0.8	-0.57
Cter_0638	septum site-determining protein MinC	8.41	8.13	8.91	8.16	8.96	9.26	8.55	7.09	0.32	0.03	-0.25	0.57	1.2	0.68	15.41	15.49	16.72	15.75	0.2	0.29	0.41
Cter_0639	penicillin-binding protein 2	10.35	10.33	10.85	9.97	9.94	10.01	10.39	8.95	-0.13	-0.74	-0.11	0.78	13.26	1.16	15.19	14.96	16.39	15.24	-0.36	0.2	0.13
Cter_0640	rod shape-determining protein MreD	7.32	6.93	7.43	6.6	6.93	7.26	7.17	5.95	-0.44	-0.32	-0.17	0.44	2.19	0.75
Cter_0641	rod shape-determining protein MreC	6.41	6.44	6.19	5.81	6.19	6.39	6.51	5.04	-0.44	-0.61	-0.11	2.64	49.59	1.15	14.19	14.08	15.25	14.07	-0.15	0.07	-0.04
Cter_0642	cell shape determining protein, MreB/Mrl family	8.2	8.01	9.58	8.61	8.58	9.15	8.48	7.83	0.61	0.01	0	1.71	1.08	1.05	18.03	17.84	18.5	17.82	-0.29	-0.46	-0.13
Cter_0643	DNA repair protein radc	8.43	7.86	8.21	7.77	7.99	8.01	7.6	7.23	-0.39	-0.28	-0.19	0.46	1.75	1.31	12.94	13.01	15.01	13.41	0.18	0.97	0.54
Cter_0644	MAF protein	10.14	9.96	10.08	10.03	10.02	10.29	9.18	8.85	-0.03	-0.32	-0.79	0.75	3.45	4.65	13.1	13.14	14.55	13.69	0.13	0.42	0.66
Cter_0645	Negative regulator of genetic competence,	11.77	11.7	11.48	11.92	12.28	12.19	12.17	11.64	0.01	-0.01	0.27	1.03	1.01	4.01	12.71	12.36	12.84	12.55	-0.58	-0.76	-0.08
Cter_0646	Uncharacterized protein conserved in bacteria	11.63	11.52	11.4	11.62	12	11.85	12.28	11.33	-0.05	-0.08	0.15	1.26	1.4	1.46	18.68	18.6	20.27	18.97	-0.09	0.54	0.36
Cter_0647	hypothetical protein	10.1	9.89	9.91	9.99	10.3	10.38	10.33	9.96	0	-0.11	0.17	1.07	1.68	1.75	12.73	12.52	12.44	11.84	-0.33	-1.13	-0.79
Cter_0648	ATP-dependent protease La	14.28	13.97	14.12	14.63	12.62	13.54	14.58	14.32	0.07	-0.93	0.27	1.08	3.18	1.8	16.75	16.67	16.51	16.58	-0.09	-1.09	-0.09
Cter_0649	pyruvate kinase	13.66	13.46	13.42	13.68	12.14	12.88	13.79	13.08	0	-1.02	0.21	1.07	4.27	0.19	17.94	17.98	18.18	18.31	0.13	-0.66	0.44
Cter_0650	Na+-dependent transporters of the SNF family	11.99	11.83	11.77	12.98	10.17	11.39	11.66	12.32	0.07	-0.89	0	1.05	2.65	0.99
Cter_0651	Citrate synthase	10.64	10.97	10.31	10.48	11.43	11.95	11.44	11.12	-0.26	0.06	0.41	1.68	0.69	2.32	17.86	17.46	17.79	18.01	-0.67	-0.94	0.23
Cter_0652	Uncharacterized protein conserved in bacteria	12.61	12.8	11.67	11.95	10.94	10.76	12.61	12.18	-1.01	-1.77	-0.02	4.02	9.5	1.04	18.41	18	18.18	17.95	-0.69	-1.08	-0.37
Cter_0653	Domain of unknown function (DUF4397)	7.83	7.68	7.91	8.51	6.85	7.45	8.11	8.55	0.21	-0.76	0.37	1.33	4.18	1.6	10.15	10.55	12.63	9.56	0.78	1.34	-0.5
Cter_0654	asparaginyl-tRNA synthetase	10.27	10.29	10.26	9.53	9.92	9.81	10.49	9.24	-0.19	-0.71	-0.02	1.38	5.76	0.98	17.64	17.46	18.36	17.6	-0.27	-0.23	0.04
Cter_0655	aspartate-ammonia ligase (EC 6.3.1.1)	2	3.46	3	2.81	3.32	3.17	3.58	3.46	0.59	-0.17	0.15	0.67	0.81	0.89	14.15	13.97	15.08	14.41	-0.27	-0.04	0.33
Cter_0657	Ni,Fe-hydrogenase III large subunit	8.21	8.51	8.81	8.48	7.75	8.07	8.6	7.43	0.12	-0.68	-0.05	1.25	4.79	1.06	11.45	11.28	11.16	10.62	-0.25	-1.13	-0.74
Cter_0658	Formate hydrogenlyase subunit 3/Multisubunit	8.5	8.86	9.04	8.95	8.29	8.61	9.18	8.34	0.05	-0.49	0.07	1.09	3.24	1.19
Cter_0659	Hydrogenase 4 membrane component (E)	7.79	8.02	8.31	8.52	8.38	8.09	8.38	8.26	0.31	-0.13	0.33	1.86	1.42	2.09
Cter_0660	Formate hydrogenlyase subunit 4	8.09	8.25	8.75	9.01	9.5	9.32	8.93	8.7	0.62	0.26	0.7	2.89	2.37	4.28
Cter_0661	Formate hydrogenlyase subunit 3/Multisubunit	9.61	9.53	9.27	10.41	10.42	10.04	9.17	9.64	0.1	-0.13	-0.07	0.93	0.6	0.91
Cter_0662	LysM domain-containing protein	9.55	8.38	7.32	10.39	10.07	10.16	7.6	8.93	-0.04	0.11	-0.13	1.02	0.83	1.07
Cter_0663	SOS regulatory protein LexA	12.56	12.08	10.78	13.01	12.35	12.44	11.62	12.2	-0.05	-0.18	-0.08	1.04	1.57	1.07	15.98	15.73	16.98	16.03	-0.4	0.02	0.13
Cter_0664	RNA chaperone Hfq	10.17	10.43	9.65	10.02	11.4	11.34	10.98	10.17	-0.31	0.16	0.27	1.73	1.93	1.88	17.36	17.16	17.13	16.19	-0.31	-1.08	-1.07
Cter_0665	tRNA isopentenyltransferase (miaA)	8.89	8.99	9.3	8.29	8.13	8.39	8.95	7.31	0	-0.97	-0.22	0.97	16.26	1.27	12.66	12.2	12.88	12.23	-0.78	-0.68	-0.34
Cter_0666	DNA mismatch repair protein MutL	10.34	10.58	10.97	10.13	10.23	10.46	10.29	9.26	0.03	-0.49	-0.3	0.99	4.58	1.68	16.26	16.28	17.32	16.5	0.09	0.07	0.31
Cter_0667	DNA mismatch repair protein MutS	10.24	10.42	10.52	9.96	9.96	10.2	10.29	9.4	-0.02	-0.61	-0.16	1.09	6.99	1.47	16.45	16.36	16.82	16.3	-0.11	-0.54	-0.07
Cter_0668	Uncharacterized conserved protein	8.82	8.88	9.17	8.51	8.48	8.44	8.82	7.77	-0.02	-0.72	-0.17	0.91	7.31	1.41	16.54	16.21	16.76	16.43	-0.55	-0.68	-0.03
Cter_0669	tRNA-N(6)-(isopentenyl)adenosine-37	10.41	10.22	10.53	10.16	9.51	9.79	9.89	9.32	-0.24	-0.9	-0.41	0.26	7.66	2.92	14.96	15.01	15.01	14.68	0.15	-0.83	-0.2
Cter_0670	acetyltransferase	4.7	4.52	5.32	4.75	4.64	5.13	4.7	4	0.07	-0.15	-0.15	1.11	1.74	0.43
Cter_0671	Uncharacterized protein, possibly involved in	8.64	8.67	8.64	8.33	8.51	9.15	8.19	7.94	-0.14	-0.17	-0.34	1.72	1.7	3.11	12.68	12.51	13.16	11.76	-0.25	-0.45	-0.82
Cter_0672	YlzJ-like protein		0	0					0	-0.04	-0.42	-0.01	2.51	41.23	1.01
Cter_0673	peptidase S14 ClpP	0	0	0		0	3	0		-0.04	0.09	0	2.51	0.93	1.03
Cter_0674	dipicolinic acid synthetase, B subunit	6.41	6.55	6.19	7.07	6.32	6.43	7.55	7.15	0.26	-0.53	1.03	0.71	7.54	9.03
Cter_0675	dipicolinate synthase subunit A	1.58	2	1.58	1	4.86	4.52	2.32	0	-0.35	1.37	-0.06	1.58	4.92	1.03
Cter_0676	putative Zn-dependent peptidase	9.39	9.42	9.3	9.51	8.99	9.21	9.34	8.7	0	-0.73	-0.16	0.93	34.43	2.31	15.46	15.5	16.15	15.79	0.13	-0.26	0.4
Cter_0677	polyribonucleotide nucleotidyltransferase	12.33	12.25	12.1	12.05	11.9	12.29	12.26	11.55	-0.28	-0.54	-0.08	3.57	5.42	1.39	19.81	19.75	19.7	19.29	-0.05	-0.97	-0.43
Cter_0678	ribosomal protein S15, bacterial/organelle	14.77	14.84	14.05	14.21	13.59	13.94	14.49	14.46	-0.86	-1.23	-0.03	5.7	14.36	0.95	16.09	16.12	15.46	15.12	0.11	-1.44	-0.87
Cter_0679	MoxR-like ATPase	8.87	8.99	8.43	8.7	9.32	9.31	8.75	8.92	-0.33	-0.14	0.13	2.18	2.19	0.7	14.98	14.78	16.32	14.78	-0.31	0.32	-0.12
Cter_0680	Uncharacterized conserved protein (some members	7.93	8.11	7.76	7.91	9.53	9.36	7.84	8.23	-0.1	0.4	0.15	1.45	3.04	0.74	10.22	9.9	12.38	11.04	-0.53	1.05	0.88
Cter_0681	transglutaminase	8.25	8.49	7.83	7.92	9.17	9.12	8.44	8.21	-0.49	0.01	0.12	2.79	1.09	0.52	12.55	12.47	14.3	12.49	-0.09	0.69	0.02
Cter_0682	Uncharacterized protein conserved in bacteria	6.13	5.81	6.64	6.04	5.49	5.75	6.29	5.83	0.19	-0.59	0.01	0.72	3.8	1.06
Cter_0683	ABC-type sugar transport system, permease	4.39	4.7	4.75	4.91	3.58	3.81	4.64	4.46	0.1	-1.01	0.14	0.8	6.8	0.58
Cter_0684	ABC-type polysaccharide transport system,	4.32	4.17	4	4.58	3	3.46	3.81	4.17	0.01	-1.13	-0.03	0.99	7.48	0.97
Cter_0685	hypothetical protein	5.55	5.21	5.78	5.91	4.52	5.04	6.32	5.75	0.23	-0.72	0.58	1.47	3.6	2.67	10.93	11.63	13.16	12.17	1.33	1.12	1.29
Cter_0686	histidine kinase,HAMP domain-containing protein	3.58	3.17	3.32	3.81	3.7	3	3	3.58	0.04	-0.07	0	1.03	1.12	1.02
Cter_0687	two component transcriptional regulator, AraC	3.32	3.46	4.75	3.91	5.04	4.64	3.91	3.58	0.73	0.34	0.43	2.03	2.15	3.87
Cter_0688	putative ABC-type transport system involved in	6.39	6.75	7.36	6.27	7.39	7.1	6.92	5.55	0.06	-0.01	-0.04	1.04	1	1.04	9.5	9.54	11.05	10.15	0.13	0.51	0.72
Cter_0689	ABC-type antimicrobial peptide transport system,	4.46	4.52	4.81	3	4.25	3	4.17	3.32	-0.03	-0.64	-0.44	1.04	1.87	2.69	10.34	10.56	11.54	10.51	0.45	0.2	0.25
Cter_0690	Transcriptional regulator	4.46	4.39	4.75	3.32	3.81	2	4.39	2.58	-0.04	-0.89	-0.21	0.94	1.88	1.22
Cter_0691	Xaa-Pro aminopeptidase	7.76	7.86	8.06	7.25	7.26	7.58	8.08	6.94	0.01	-0.73	-0.02	1.02	9.29	0.97	13.55	12.83	13.51	12.62	-1.25	-0.91	-0.83
Cter_0692	DNA-binding protein	7.81	7.55	8.04	7.95	8.42	8.12	7.17	7.58	0.06	-0.2	-0.02	1.13	0.34	1.02	14.43	14.25	15.51	14.14	-0.27	0.09	-0.21
Cter_0693	EamA-like transporter family	7.64	7.7	7.88	8.34	7.32	7.89	8.09	8.69	0.19	-0.38	0.41	1.39	2.87	1.57
Cter_0694	putative Fe-S protein	3.7	4.39	3.46	4.17	5.52	4.95	3.32	3.7	-0.56	0.1	-0.45	0.43	1.2	0.49
Cter_0695	EamA-like transporter family	8.07	8.38	8.38	8.65	8.15	8.81	7.82	7.98	0.16	-0.03	-0.26	0.69	1.05	0.51
Cter_0696	HAD-superfamily hydrolase	7.1	7.5	6.92	7.3	6.82	7.35	6.55	7.28	-0.18	-0.4	-0.38	0.65	2.37	0.59	9.4	9.35	7.89	7.98	-0.04	-2.22	-1.31
Cter_0697	hypothetical protein	5.52	6.34	5.09	5.75	5.91	6.63	6.49	5.81	-0.28	-0.28	0.05	0.73	0.5	0.92
Cter_0698	alanine racemase	6.29	6.97	4.75	5.21	6.27	8.23	6.83	5.88	-1.53	-0.55	-0.07	2.74	0.44	0.91
Cter_0699	D-alanyl-D-alanine carboxypeptidase	6.63	7.54	5.52	5.61	6.69	8.65	7.26	6.27	-1.22	-0.7	-0.13	2.19	0.33	0.88
Cter_0700	D-alanine--D-alanine ligase	8.16	9.35	7.28	7.77	10.35	11.05	9.79	9.54	-0.41	0.25	0.19	1.3	1.35	1.17
Cter_0701	His Kinase A (phosphoacceptor) domain/Histidine	10.45	10.09	10.6	11.13	10.56	11.07	10.87	10.97	0.34	-0.01	0.52	1.48	0.99	1.97
Cter_0702	two component transcriptional regulator, winged	9.53	9.08	9.82	10.07	9.45	9.93	9.85	9.71	0.37	-0.05	0.34	1.57	1.1	1.69	11.82	11.57	12.12	11.07	-0.4	-0.61	-0.66
Cter_0703	Signal transduction histidine kinase	10.45	10.11	10.49	10.77	10.08	10.56	10.22	10.32	0.13	-0.27	0.02	1.21	2	1.06
Cter_0704	two component transcriptional regulator, winged	9.91	9.46	9.82	10.21	9.69	9.89	9.58	9.66	0.09	-0.18	-0.01	1.1	1.62	1
Cter_0705	copper ion binding protein	12.13	11.72	12.33	13.27	11.69	12.21	12	12.9	0.53	-0.25	0.25	1.52	1.8	1.25	14.41	14.66	17.67	16.86	0.51	2.04	2.48
Cter_0706	copper-(or silver)-translocating P-type ATPase	13.72	13.42	13.91	13.9	12.92	13.38	13.7	13.24	0.09	-0.62	0.1	1.18	3.6	0.66	15.87	16.06	16.89	16.67	0.4	0.04	0.86
Cter_0707	heavy metal transport/detoxification protein	7.86	7.54	7.37	7.61	7.1	7.44	7.77	7.35	-0.12	-0.63	0.09	1.29	3.86	0.7
Cter_0708	putative membrane protein	3.91	3.81	2	3.46	2.58	3.17	2.81	2.32	-0.77	-1.05	-1.17	1.61	5.81	10.84
Cter_0709	cell envelope-related function transcriptional	8.92	8.73	8.56	9.13	9.14	9.24	9	8.63	0.01	-0.11	0.03	1.03	1.75	1.19	10.17	10.32	10.83	10.23	0.33	-0.29	0.14
Cter_0710	RNA related	11.82	11.56	11.16	11.43	10.86	10.75	10.86	10.89	-0.35	-0.97	-0.43	1.87	5.38	1.96
Cter_0712	trypsin-like peptidase domain protein	11.47	11.29	10.05	10.9	10.87	10.91	10.59	10.56	-0.79	-0.75	-0.46	2.02	6.43	2.25	13.12	13.2	13.86	12.87	0.2	-0.21	-0.17
Cter_0713	Protein of unknown function (DUF2752)	6.81	6.89	6.85	7.55	10.2	9.63	5.43	4.95	0.05	1.46	-1.64	0.95	4.89	30.2
Cter_0714	Uncharacterized conserved protein	9.91	10.13	9.97	10.21	9.91	10.3	9.44	8.94	-0.24	-0.3	-0.57	0.2	2.83	3.95	16.95	16.66	16.34	16.46	-0.47	-1.42	-0.4
Cter_0715	ACT domain-containing protein	7.2	6.71	6.73	7.25	7.31	7.3	6.51	6.44	0.01	-0.07	-0.08	0.99	0.81	1.11	15.93	15.6	14.8	14.5	-0.55	-1.88	-1.32
Cter_0716	RNA related	11.41	10.51	10.4	12.18	11.66	11.99	9.07	10.11	0.1	0.08	-0.59	1.04	0.83	1.43
Cter_0718	putative DNA metabolism protein	8.34	6.99	7.2	9.52	9.32	9.62	5.61	6.92	0.21	0.27	-0.49	1.07	1.35	1.27
Cter_0719	UDP-N-acetylmuramoylalanine--D-glutamateligase	8.92	8.85	9.34	8.74	8.48	8.77	8.57	7.9	0.15	-0.64	-0.4	0.73	9.15	3.48	16.43	16.31	16.69	15.7	-0.16	-0.64	-0.64
Cter_0721	CheR-type MCP methyltransferase	8.41	8.55	8.59	8.71	8.82	8.38	8.63	8.5	0.09	-0.21	0.04	0.69	1.63	1.17	15.13	14.85	14.74	14.64	-0.45	-1.22	-0.4
Cter_0722	(E)-4-hydroxy-3-methyl-but-2-enyl pyrophosphate	12.43	12.32	12.49	12.51	12.62	12.64	12.68	11.95	0.02	-0.21	0.06	0.98	2.81	0.69	20.46	20.37	21.03	20.58	-0.11	-0.37	0.2
Cter_0723	cytidylate kinase	7.99	7.6	8.04	7.89	7.77	7.81	7.49	7.07	0.26	-0.27	-0.09	0.52	2.01	1.2	15.04	15.01	15.83	15.15	0	-0.17	0.19
Cter_0724	monofunctional chorismate mutase, gram positive	6.15	5.73	5.88	6.09	6	6.27	5.98	5.36	-0.04	-0.14	-0.25	0.88	1.5	0.46	15.11	15.09	15.1	14.48	0.02	-0.88	-0.54
Cter_0725	HutP	6.49	5.88	5.98	6.19	6.44	6.07	5.81	5.75	-0.07	-0.02	-0.03	0.88	0.97	0.97	13.8	13.72	15.19	14.27	-0.09	0.37	0.54
Cter_0726	hypothetical protein	8.08	8.34	8.21	8.23	9.51	9.45	8.85	7.68	-0.12	0.3	0.06	0.53	2.64	1.13
Cter_0727	flavoprotein, HI0933 family	9.59	9.3	9.39	9.19	9.94	10.03	9.4	8.59	-0.01	-0.08	-0.07	0.92	0.63	0.84	12.16	11.77	11.88	10.84	-0.65	-1.12	-1.22
Cter_0728	transcriptional regulator	10.38	10.09	10.18	10.08	10.56	10.67	10.15	9.32	-0.02	-0.05	-0.02	0.89	1.22	0.97	17.32	17.37	17.68	17.49	0.15	-0.55	0.25
Cter_0729	hypothetical protein	4.09	4.17	5.52	4.75	6.11	6.34	5.32	4.46	0.85	1.05	0.8	2.34	26.39	4.1
Cter_0730	Pyruvate/oxaloacetate carboxyltransferase	14.1	14.17	13.31	13.7	13.98	14.08	13.66	12.76	-0.64	-0.55	-0.61	2.75	11.51	3.08	21.29	20.96	21.08	21.17	-0.55	-1.06	-0.04
Cter_0731	Acetyl/propionyl-CoA carboxylase, alpha subunit	10.22	10.09	9.3	9.85	9.78	10.01	9.68	9.31	-0.52	-0.62	-0.42	2	7.69	3.55	19.91	19.72	20.32	20.26	-0.29	-0.51	0.42
Cter_0732	Acetyl-CoA carboxylase, carboxyltransferase	14	13.84	13.23	13.43	13.45	13.33	13.49	12.64	-0.68	-0.75	-0.48	3.35	5	2.55	21.57	21.26	21.53	21.58	-0.51	-0.91	0.09
Cter_0733	RNA polymerase sigma-I factor	9.94	10.25	8.68	9.08	6.79	7.79	8.16	8.15	-1.3	-2.22	-1.58	3.57	5.93	4.71	9.63	9.02	8.52	7.65	-1.05	-1.87	-1.86
Cter_0734	Anti-sigma factor N-terminus	9.24	9.26	8.34	8.65	6.52	7.53	7.44	7.08	-0.87	-1.81	-1.98	3.93	5.31	24.54
Cter_0735	rRNA methylase	6.58	6.61	6.89	6.66	7.75	7.46	6.98	6.46	0.07	0.07	0.29	1.35	1.32	11.12	7.99	6.79	8.56	6.97	-2.13	-0.37	-0.92
Cter_0736	hypothetical protein	8.76	8.99	8.7	9.09	8.95	8.73	8.67	8.46	-0.24	-0.38	-0.12	0.41	2.55	0.6
Cter_0737	pseudouridine synthase	6.64	6.46	7.39	6.91	8.89	8.24	6.87	6.17	0.35	0.61	0.08	1.76	2.43	0.63
Cter_0738	sporulation protein YtfJ	3	3.7	3	3.32	5.52	5.09	3.58	3	-0.4	0.56	0.19	0.5	2.13	0.7	6.39	8.74	9.58	5.64	4.33	1.97	-0.66
Cter_0739	Protein of unknown function (DUF2953)	3	2	2.58	3	4.09	3.81	2.32	3.32	0.2	0	0.09	0.86	1.02	1.07
Cter_0740	segregation and condensation protein B	8.24	7.94	7.69	8.28	9.21	8.76	8.16	7.79	-0.05	0.14	0.06	1.11	0.57	0.79	12.65	12.57	14.23	13.29	-0.09	0.54	0.71
Cter_0741	condensin subunit ScpA	9.12	8.81	8.58	9.06	9.63	9.46	8.81	8.54	-0.07	-0.21	-0.02	1.16	0.25	0.96
Cter_0742	Zn-dependent protease	9.67	9.8	9.25	9.94	12.2	11.6	9.7	9.61	-0.07	0.77	0.09	0.84	2.97	0.66
Cter_0743	D-alanyl-D-alanine carboxypeptidase	5.04	5.17	4.46	4.91	6.69	6.11	5	4.39	-0.3	0.17	-0.18	1.73	1.47	2.17	12.72	12.57	15.5	11.82	-0.22	1.61	-0.8
Cter_0744	pyrimidine-nucleoside phosphorylase	7.74	7.88	7.36	7.51	8.04	8.42	6.81	6.69	-0.4	-0.07	-0.75	2.89	1.52	3.73	13.39	13.07	13.96	13.25	-0.53	-0.37	-0.06
Cter_0745	tyrosine recombinase XerD	12.09	12.04	10.65	10.85	12.68	12.19	11.33	11.1	-1.74	-0.02	-0.62	8.78	0.98	4.39	17.18	16.6	18.56	16.79	-1	0.36	-0.3
Cter_0746	stage II sporulation protein M	5.91	5.83	6.21	6	7.45	6.88	5.93	5.36	0.07	0.14	-0.06	1.29	1.38	0.56
Cter_0747	NUDIX hydrolase	5.32	5.17	5.39	5.39	4.52	4.39	4.58	4.52	0.03	-0.95	-0.36	0.92	6.05	2.09	14.96	14.97	15.64	14.84	0.07	-0.27	-0.04
Cter_0748	Ribonuclease HI	2	2.32	2.58	3	2.81	0	2.58	2.58	0.28	-0.23	0.23	1.47	1.14	1.53	10.93	10.77	11.28	10.68	-0.24	-0.56	-0.17
Cter_0749	L-lactate permease	11.26	11.32	11.96	11.59	10.28	10.54	11.67	10.93	0.38	-1.14	0.07	2.3	24.93	1.45	15.11	15.38	15.89	15.94	0.55	-0.18	0.89
Cter_0750	hypothetical protein	10.15	10.36	9.58	8.49	11.14	10.51	12.2	11.01	-1.07	-0.04	1.26	2.2	0.94	3.45
Cter_0751	putative exonuclease of the beta-lactamase fold	10.28	10.29	10.22	9.9	9.5	9.54	10.26	8.89	-0.2	-1.05	-0.18	1.98	15.32	1.28	17.88	18.06	18.63	18.02	0.38	-0.21	0.22
Cter_0752	EamA-like transporter family	8.57	8.34	8.58	8.29	7.83	8.13	7.74	7.64	-0.2	-0.72	-0.43	0.38	5.47	2.19
Cter_0753	peptidase M42 family protein	7.75	7.43	7.72	7.47	7.66	7.72	7.19	6.29	-0.28	-0.23	-0.34	0.32	2.05	1.76	16.21	16.2	16.93	15.88	0.04	-0.23	-0.25
Cter_0754	endoglucanase	7.3	7.23	7.73	7.32	7.11	7.4	7.18	6.57	0.02	-0.45	-0.13	1	6.7	1.93	15.16	15.12	16.17	15.18	-0.02	0.03	0.1
Cter_0755	peptidase M42 family protein	8.13	7.81	8.23	8.08	7.9	8.23	8.01	7.32	0.21	-0.25	-0.21	0.55	2.13	0.47	15.6	15.49	16.02	15.27	-0.15	-0.5	-0.25
Cter_0758	ABC-type oligopeptide transport system,	10.13	10.48	8.29	8.38	12.24	11.68	9.11	8.66	-2.46	0.41	-1.11	7.1	1.98	4.44	17.07	16.72	20.54	15.75	-0.58	2.22	-1.22
Cter_0759	oligopeptide/dipeptide ABC transporter	6.61	7.24	5.25	5.17	8.69	8.74	5.58	5.39	-1.82	0.52	-0.83	3.57	2.45	2.33	12.61	12.15	13.64	11.78	-0.78	0.04	-0.74
Cter_0760	oligopeptide/dipeptide ABC transporter	6.32	7.15	4.91	5.09	8.99	8.96	6	5.29	-1.59	0.75	-0.39	2.65	2.54	1.48	10.02	10.15	12.59	8.96	0.29	1.42	-0.96
Cter_0761	dipeptide/oligopeptide/nickel ABC transporter	6.07	6.86	4.81	5.04	9	8.77	5.55	4.7	-1.34	0.89	-0.68	2.45	2.79	1.86
Cter_0762	dipeptide/oligopeptide/nickel ABC transporter	6.51	6.51	4.75	5.43	9.29	8.61	5.49	5.73	-1.55	0.95	-0.44	3.54	3.2	1.89
Cter_0763	hypothetical protein	8.26	8.46	8.57	8.01	9.01	9.45	8.45	7.77	-0.01	-0.01	-0.02	1.07	1.01	1.07
Cter_0764	oligopeptide/dipeptide ABC transporter	10.95	11.18	11.32	10.92	11.19	11.29	11	10.12	0.01	-0.28	-0.18	1.03	3.1	1.5	16.57	16.42	17.81	16.65	-0.22	0.23	0.16
Cter_0765	oligopeptide/dipeptide ABC transporter	9.87	9.95	10.27	9.41	9.58	9.54	9.52	8.35	-0.02	-0.68	-0.53	0.94	6.88	2.1	16.83	16.66	17.91	16.67	-0.25	0.09	-0.08
Cter_0766	dipeptide/oligopeptide/nickel ABC transporter	10.63	10.83	10.98	10.34	11	10.77	10.29	9.41	-0.01	-0.24	-0.55	1.05	2	2.66	15.41	15.31	15.88	14.88	-0.13	-0.46	-0.44
Cter_0767	dipeptide/oligopeptide/nickel ABC transporter	11.04	11.28	11.58	11.11	11.46	11.29	10.66	10.52	0.06	-0.22	-0.16	1.1	1.94	1.47	15.79	15.56	16.33	15.34	-0.36	-0.39	-0.36
Cter_0768	ABC-type dipeptide transport system, periplasmic	13.65	13.5	14.17	13.48	14.02	13.54	13.53	12.3	0.18	-0.07	-0.12	0.72	1.19	1.2	21.21	21.18	22.89	21.27	0	0.63	0.14
Cter_0769	ABC-type dipeptide transport system, periplasmic	5	4.46	4.09	4	7.81	7.42	4.32	2.81	-0.46	1.27	-0.26	1.73	3.9	1.29	9.99	10.23	12.85	10.41	0.49	1.68	0.49
Cter_0770	dipeptide/oligopeptide/nickel ABC transporter	2	3	2.32		4.75	4.32	2	1.58	-0.72	0.51	-0.16	1.33	1.79	0.84
Cter_0771	dipeptide/oligopeptide/nickel ABC transporter	3.32	3.58	3	2.81	7.39	7.35	2.32	2	-0.59	2.32	-1.02	2.98	14.07	4.99
Cter_0772	oligopeptide ABC transporter ATP-binding protein	2.81	2.58	1.58	2.58	6.55	6.49	2.32	0	-0.4	2.23	-0.5	1.45	12.83	1.39
Cter_0773	oligopeptide/dipeptide ABC transporter	3		2	1.58	5.61	5.25	1.58	1	1.69	0.95	-1.26	0.53	1.53	0.57
Cter_0775	Formamidopyrimidine-DNA glycosylase	8.1	7.94	7.84	7.69	7.85	7.71	7.7	6.75	-0.22	-0.51	-0.36	2.08	3.63	1.98
Cter_0776	Putative zinc ribbon domain	7.23	7.14	6.77	6.77	6.91	7.07	6.66	5.7	-0.54	-0.6	-0.62	5.18	9.96	2.77	8.8	8.8	8.09	7.59	0.05	-1.51	-1.11
Cter_0777	hypothetical protein			0		1.58	0	1		-0.04	0.21	0.37	2.6	0.76	2.09
Cter_0778	ABC transporter	10.86	11.38	11.4	9.64	8.59	8.77	10.91	10.39	-0.21	-2.13	-0.04	1.15	8.2	0.94	15.36	14.9	14.7	14.84	-0.78	-1.46	-0.43
Cter_0779	ABC transporter	10.78	11.22	11.59	9.6	8.27	8.31	10.92	9.76	-0.04	-2.38	-0.23	1.04	10.23	1.35	16.01	15.42	14.82	14.91	-1.02	-1.94	-1
Cter_0780	membrane protein insertase	8.35	8.8	8.67	8.48	8.77	8.94	9.45	8.36	-0.09	-0.11	0.23	0.79	1.39	1.41
Cter_0781	hypothetical protein	5.55	6.02	5.25	5.81	6.36	6.49	6.43	5.25	-0.23	-0.08	0.05	0.65	0.72	1.09
Cter_0782	beta-lactamase domain-containing protein	8.02	8.09	7.65	7.76	8.12	8.54	8.38	7.37	-0.44	-0.19	-0.05	4.08	2.42	0.89	14.57	14.19	14.97	14.09	-0.64	-0.52	-0.39
Cter_0783	nicotinate-nucleotide--	7.42	7.32	7.52	7.41	8.37	8.87	7	6.54	0.12	0.32	-0.38	0.36	2.82	4.18	11.85	11.41	12.71	11.77	-0.75	-0.11	0
Cter_0784	hypothetical protein	1.58	1	1.58	1	1	3.46	2	1	-0.7	0.05	0.24	0.14	0.95	0.64
Cter_0785	putative nucleotidyltransferase	8.59	8.7	9.35	9.44	9.41	9.5	9.39	9.25	0.81	0.05	0.71	5.83	1.86	3.91
Cter_0786	RNA-metabolising metallo-beta-lactamase	14.41	14.16	13.95	14.47	13.93	14.4	14.85	14.19	-0.03	-0.41	0.16	1.09	2.83	1.59	17.05	17.08	17.18	16.78	0.11	-0.76	-0.19
Cter_0787	Glycosyltransferase	12.95	12.7	12.61	13.17	13.25	13.56	13.75	12.93	0	-0.02	0.41	1.03	0.93	2.22	10.14	10.15	11.05	10.39	0.07	-0.06	0.32
Cter_0789	recombination helicase AddA, Firmicutes type	8.49	8.41	8.99	8.34	8.36	8.65	8.1	7.26	0.14	-0.4	-0.44	0.78	5.79	2.64	13.16	13.09	14.36	13.31	-0.07	0.2	0.23
Cter_0790	ATP-dependent nuclease subunit B	9.18	8.74	9.43	9.07	9.35	9.5	8.86	8.23	0.3	-0.06	-0.13	0.53	0.8	0.73	12.9	12.72	13.97	12.94	-0.27	0.08	0.12
Cter_0791	CAAX amino terminal protease family	10.23	10.15	10.45	10.51	10.23	10.28	10.18	9.88	0.21	-0.38	-0.01	2.24	5.26	1.03
Cter_0792	Monoamine oxidase	7.25	7.38	7.06	7.77	7.37	8.01	7.73	7.65	0.22	-0.02	0.33	0.7	1.04	2.17
Cter_0793	thioredoxin-disulfide reductase	13.79	13.5	13.86	14.38	12.68	13.09	14.21	13.77	0.24	-0.89	0.3	1.38	5.08	2.07	15.61	15.98	16.76	16.17	0.73	0.15	0.63
Cter_0794	signal transduction protein with CBS domains	12.93	12.63	12.9	13.57	11.86	12.24	13.24	13.05	0.2	-0.86	0.32	1.24	5.02	1.9	9.71	9.89	13.13	9.87	0.38	2.18	0.24
Cter_0795	S-layer domain-containing protein	3	2	3.46	2.81	2.58	3.32	4.17	2.32	0.49	-0.05	0.29	0.64	0.93	0.78
Cter_0796	putative transcriptional regulator	3.46	3	2.58	2	2.32	2	3.7	2.58	-0.68	-0.95	0.5	1.98	3.48	0.2
Cter_0797	hypothetical protein					0	0	1			-0.44	0.37		5.87	2.09
Cter_0798	small acid-soluble spore protein alpha/beta type	1.58	2.32	2	1.58	6.79	7.28	3.46	2.81	-0.05	2.94	0.9	0.92	7.5	2.31
Cter_0799	hypothetical protein			1.58	0	0	2	1.58		0.21	0.14	0.45	1.15	0.84	1.61
Cter_0800	germination protein, Ger(x)C family	2.32	1.58	1	2.32	3.46	2.58	2	0	-0.12	0.36	-0.29	1.09	0.46	0.77
Cter_0801	GerA spore germination protein	4.32	2.81	4.17	3.17	3.81	4.46	2	1	1.57	-0.17	-0.72	0.21	0.82	1.47
Cter_0802	spore germination protein (amino acid permease)		1	1.58	2	4.09	4.32	3	2.81	0.56	1.76	1.96	1.45	4.04	3.05
Cter_0803	drug resistance transporter, EmrB/QacA subfamily	5.83	6.21	6.02	5.95	6.02	6.39	5.49	5.21	-0.1	-0.15	-0.21	0.73	1.62	1.53
Cter_0804	putative transcriptional regulator	4.64	5.13	4.25	5.04	5.13	4.81	3.32	3.58	-0.35	-0.24	-0.77	0.58	1.61	2.13
Cter_0805	ABC-2 type transporter	1.58	1.58	2.58	1.58	3.58	4.46	2	0	0.12	1.06	-0.08	1.12	4.03	0.93
Cter_0806	daunorubicin resistance ABC transporter	2.58	3.58	3.7	2.32	5.09	5.46	3	1.58	0	0.6	-0.15	1.01	2.05	1.12
Cter_0807	Signal transduction histidine kinase	5.04	4.81	4.81	5.39	5.46	5.86	4.7	4	0.04	0	-0.18	1.03	1.03	1.59
Cter_0808	two component transcriptional regulator, winged	5.43	5.36	5.58	5.83	5.43	5.88	5.64	5.64	0.17	-0.19	0.21	1.56	2.25	1.64
Cter_0809	pyruvate, phosphate dikinase	10.01	10.28	10.37	9.65	11.24	11.05	10.52	9.21	-0.04	0.1	-0.01	1.1	1.45	1	18.05	18.38	20.86	18.9	0.65	1.63	0.91
Cter_0810	glycyl-tRNA synthetase, dimeric type	11.39	11.62	11.79	11.33	12.82	12.54	12.44	11.76	0	0.18	0.65	1.05	1.72	3.73	18.8	18.71	19.47	18.68	-0.11	-0.28	-0.04
Cter_0811	DNA-directed RNA polymerase, omega subunit	4.09	3.32	3.7	3	3.46	3.7	2.81	1.58	-0.44	-0.21	-0.6	0.57	1.42	1.65	16.33	16.07	15.76	15.68	-0.42	-1.38	-0.56
Cter_0812	guanylate kinase	7.73	7.28	7.24	7.37	7.21	7.42	7.18	6.46	-0.02	-0.41	-0.13	1.07	2.42	1.25	14.9	14.87	15.55	14.79	0	-0.29	-0.03
Cter_0813	Uncharacterized protein conserved in bacteria	7.17	7.06	6.64	7.04	7.58	7.14	7.08	6.78	-0.22	-0.08	-0.01	1.59	1.21	1.01	16.27	16.11	14.84	14.01	-0.24	-2.15	-2.14
Cter_0814	TIGR00255 family protein	8.7	8.44	7.83	8.21	8.31	8.3	8.51	7.48	-0.51	-0.52	-0.03	2.08	3.72	1.05	16.5	16.35	17.29	16.41	-0.22	-0.17	-0.01
Cter_0816	two component transcriptional regulator, AraC	8.79	8.7	7.3	7.55	8.16	8.52	8.12	7.19	-1.69	-0.72	-0.74	7.05	7.43	3.23	15.51	14.98	14.88	14.42	-0.91	-1.44	-0.99
Cter_0817	RNA methyltransferase, RsmE family	10.19	10.24	8.86	8.94	9.41	9.64	9.26	8.75	-1.83	-1.02	-1.15	17.22	35.28	32.8	14.01	13.51	14.56	13.72	-0.85	-0.38	-0.21
Cter_0818	ribosomal protein L11 methyltransferase	8.8	9	7.98	7.78	8.29	8.57	8.16	7.48	-1.3	-0.77	-0.83	6.32	7.43	4.79	14.94	14.74	15.02	14.55	-0.31	-0.8	-0.3
Cter_0819	chaperone protein DnaJ	8.38	8.57	7.89	7.86	7.85	8.11	8.17	7.74	-0.73	-0.79	-0.25	4.8	8.27	2.42	15.84	15.87	17.43	16.49	0.11	0.54	0.72
Cter_0820	chaperone protein DnaK	10.26	10.38	9.86	9.13	10.34	10.18	10.23	7.97	-0.76	-0.42	-0.36	2.32	3.28	1.29	20.41	20.55	21.82	20.83	0.31	0.38	0.49
Cter_0821	Molecular chaperone GrpE (heat shock protein)	6.85	6.99	5.58	6.21	6.94	6.69	6.3	3.7	-0.99	-0.42	-0.88	2.7	2.8	1.6	16.3	16.38	18.2	17.41	0.2	0.82	1.17
Cter_0822	heat-inducible transcription repressor HrcA	9.5	9.76	8.69	8.83	9.81	9.47	9.25	8.11	-0.99	-0.32	-0.51	4.14	2.04	2.01	11.72	11.88	12.57	11.59	0.35	-0.12	-0.05
Cter_0823	hypothetical protein	12.4	12.75	12.47	12.19	11.71	11.85	12.71	11.64	-0.14	-0.95	-0.08	1.37	5.8	1.13	14.01	13.65	15.78	13.92	-0.6	0.71	-0.01
Cter_0824	Branched-chain amino acid	10.43	10.52	10.06	10.14	9.57	9.88	10.22	9.5	-0.49	-1.02	-0.36	4.71	14.08	3.01	16.74	16.46	17.32	16.79	-0.45	-0.36	0.13
Cter_0825	putative hydrolases of HD superfamily	6.85	6.73	6.75	6.85	7.37	7	6.78	6.02	0	-0.03	-0.03	1.08	0.94	1.1	14.07	13.79	14.26	13.45	-0.45	-0.71	-0.53
Cter_0826	dGTP triphosphohydrolase	9.26	9.25	9.36	9.32	9.14	9.26	9.26	8.6	0.02	-0.52	-0.08	0.97	15.58	1.58	13.22	13.2	13.96	12.95	0.02	-0.21	-0.19
Cter_0827	hypothetical protein	10.04	9.97	10.13	10.35	13.33	13.12	9.78	9.05	0.1	1.76	-0.29	1.29	9.71	2.52
Cter_0828	Uncharacterized distant relative of cell	0		0	0	2.32	1	0	1	-0.04	0.15	0.12	2.51	1.22	1.12
Cter_0829	cobalt ABC transporter permease CbiQ	5.64	5.93	8.01	7.03	5.7	6.67	6.66	6.54	1.68	-0.16	0.75	2.95	0.63	3.09
Cter_0830	ABC-type cobalt transport system, ATPase	5.64	5.25	7.73	6.79	6.89	7.07	6.19	5.46	1.62	0.45	0.19	2.78	2.91	1.46	11.05	11.58	12.4	11.29	1.02	0.33	0.31
Cter_0831	ABC-type cobalt transport system, ATPase	5.46	5.7	7.41	6.79	6.23	6.85	6.25	5.81	1.61	-0.01	0.48	3.88	0.99	3.31
Cter_0832	hypothetical protein	6.3	6.09	7.43	7.26	7.39	7.48	6.67	6.71	1.26	0.3	0.43	5.23	3.14	2.06
Cter_0833	sulfatase	8.4	8.55	8.64	8.52	9.03	9.31	8.31	7.88	0.04	0.05	-0.12	0.88	0.31	1.88
Cter_0834	putative HD superfamily hydrolase	7.69	7.61	7.39	7.86	7.86	7.52	7.64	7.32	0.02	-0.26	-0.01	1.01	1.94	1	12.41	12.36	12.69	11.1	-0.04	-0.62	-1.21
Cter_0835	hypothetical protein	3	2.81	2.58	3.17	3.46	4.58	4.17	3.91	0	0.09	1.23	1.04	1.21	5.93
Cter_0836	germination protein, Ger(x)C family	3.17	2.32	3.17	3.32	4	3.58	3.46	3.46	0.11	0.26	0.33	0.92	0.54	1.39
Cter_0837	spore germination protein (amino acid permease)	3.17	2.58	4.46	3.17	3.46	3.81	3.46	2.58	0.05	0.05	0.26	1.03	0.86	0.58
Cter_0838	GerA spore germination protein	4.32	3.58	4.58	4.32	2.81	4.52	4.46	5.09	0.22	-0.22	0.47	0.78	1.23	1.46
Cter_0839	hypothetical protein	7.9	7.52	6.64	8.06	7.37	8.06	8.1	7.97	-0.11	-0.25	0.23	1.1	1.69	1.53	9.67	9.86	10.21	10.44	0.4	-0.39	0.83
Cter_0840	Na+-driven multidrug efflux pump	3.46	3.17	3.46	3.91	4.17	3.7	3.58	2.81	0.17	-0.24	0.28	1.26	0.37	0.16
Cter_0841	salicylate synthase	3.58	3	4.32	3.32	3	3.81	2.81	2.81	0.39	-0.14	-0.06	0.65	1.27	1.07
Cter_0842	ABC transporter	6.46	6.67	7.52	6.94	7.8	8.03	6.98	5.88	0.5	0.41	-0.01	1.96	4.59	0.99	7.91	8.3	10.4	8.7	0.76	1.35	0.85
Cter_0843	ABC transporter	5.25	5.09	5.86	5.64	7.5	7.79	5.75	4.75	0.48	1.28	0.04	2.8	11.82	0.86
Cter_0844	Transcriptional regulator	5.04	4.81	4.75	3.91	5.09	5.13	5.39	4.46	-0.26	-0.21	0.16	1.37	2.22	0.57
Cter_0845	putative hydrolases or acyltransferases	2	2.81	3.46	2.58	1.58	0	3	2.81	0.26	-1.09	0.01	1.2	2.07	1.03
Cter_0846	Saccharopine dehydrogenase	1	2.58	2	2.32	1	1.58	1	2.81	0.93	-0.1	1.64	0.51	1.09	0.24
Cter_0847	ABC-type dipeptide transport system, periplasmic	3.81	2.81	4.17	4.39	2.58	3	3.46	3.91	0.34	-0.4	0.08	1.26	1.62	1.07	8.34	7.86	9.74	8.1	-0.82	0.37	-0.16
Cter_0848	ABC transporter	4	2.81	4.25	5	2.32	3	2.81	3.81	0.56	-0.48	0.01	1.34	1.61	0.99
Cter_0849	ABC-type dipeptide/oligopeptide/nickel transport	3.58	3.32	3.91	4.39	2.81	2.81	4.25	4.46	0.5	-0.82	0.77	1.86	5.35	2.45
Cter_0850	dipeptide/oligopeptide/nickel ABC transporter	3.81	3.91	4.17	5.04	2.32	4.09	3.81	4.58	0.34	-0.33	0	1.4	1.4	1.02
Cter_0851	dipeptide/oligopeptide/nickel ABC transporter	5.09	4.17	5	5.83	1.58	4.46	4.95	5.29	0.3	-0.68	0.16	1.21	1.46	1.16
Cter_0852	amino acid adenylation protein	5.04	4.52	5.21	5.46	4.32	4.75	5.73	5.32	0.22	-0.41	0.55	1.3	2.14	2.07
Cter_0853	amino acid adenylation protein	4.09	3.46	4.17	4	4.52	2.81	5.04	3.91	0.3	-0.24	0.21	0.64	0.77	1.28
Cter_0854	aryl acid activating protein	3.17	2.81	3	3	3.7	1.58	4.25	2.32	-0.11	-0.06	0.24	0.72	0.95	0.76
Cter_0855	putative thioesterase involved in non-ribosomal	2.58	1		1.58	2.81	1	4.39	3	-0.41	-0.92	0.7	1.19	0.33	1.43
Cter_0856	hypothetical protein	4.64	3.32	4.91	3.7	4.86	4.58	3.46	3.81	1.51	0.46	-0.18	0.2	0.43	0.88
Cter_0857	Acetyltransferases, including N-acetylases of	3.81	3.58	3.46	4	3.7	4.64	2.81	2.58	0.01	-0.02	-0.71	1.03	0.98	3.37
Cter_0858	Protein involved in cell division	11.1	11.24	11.42	11.23	11.55	11.53	11.12	11.09	0.05	-0.15	0.1	1.16	2.14	0.67
Cter_0859	Domain of unknown function (DUF4095)	10.5	10.69	10.64	10.7	10.62	10.81	10.65	10.48	-0.15	-0.33	0.08	0.21	4.3	0.66
Cter_0860	hypothetical protein	4.39	4.25	4.17	4.64	4.52	5.13	4.25	4.46	0.03	-0.02	0.03	0.98	1.05	1.07
Cter_0861	Domain of unknown function (DUF4368)	5.09	5	4.81	4.86	4.91	5.46	5.04	5	-0.26	-0.24	0.02	2.83	2.19	1.1
Cter_0863	HAD-superfamily hydrolase, subfamily IIB	6.66	6.36	6.89	6.81	7.2	7.17	6.67	6.29	0.06	0.16	0.02	1.12	0.19	0.89	12.44	12.17	12.48	11.68	-0.44	-0.84	-0.67
Cter_0864	DnaK suppressor protein	5.61	5.17	5	5.21	5.49	5.32	6.13	5.98	-0.13	-0.18	0.53	1.26	1.52	2.09
Cter_0865	hypothetical protein	0					1.58	0	0	-0.06	0.13	0	5.21	0.8	1.03
Cter_0866	3-dehydroquinate synthase	9.29	9.21	9.39	8.9	8	8.54	9.6	7.71	-0.03	-1.08	-0.1	0.87	6.62	0.91	14.89	14.84	15.32	15.25	-0.04	-0.49	0.43
Cter_0867	isoleucyl-tRNA synthetase	10.37	10.29	10.68	10.14	9.51	9.75	10.17	9.09	0.17	-0.99	-0.25	0.65	15.87	1.57	18.8	18.84	19.39	19.09	0.13	-0.35	0.36
Cter_0868	hypothetical protein	1		1		1	2.58	1.58	2.32	-1.32	0.15	0.91	0.07	1.17	1.71
Cter_0869	transcriptional regulator, GntR family with	5.04	4.95	5.04	4.86	6.81	7.09	5.21	4.7	0.02	0.92	0.04	0.98	12.16	1.42
Cter_0870	pyridoxal 5''-phosphate synthase, synthase	3.81	3.58	2.81	4.17	7.57	8.27	4.7	4.39	0	2.48	0.89	1.01	9.31	4.37	13.82	13.92	16.42	14.2	0.24	1.45	0.45
Cter_0871	pyridoxal 5''-phosphate synthase, glutaminase	3.46	3.46	2.58	2.81	7.32	8.06	3.81	4.09	-0.95	2.49	0.33	5.06	9.89	1.66
Cter_0872	hypothetical protein	9.29	9.74	9.15	9.27	9.65	9.81	9.64	8.87	-0.02	-0.15	-0.05	1.07	1.56	0.91
Cter_0873	Rhomboid family protein	9.42	9.65	9.55	9.55	8.73	9.35	9.45	8.79	-0.09	-0.64	-0.12	0.56	3.46	1.47	14.26	14.07	14.76	14.26	-0.29	-0.43	0.08
Cter_0874	homocysteine S-methyltransferase	8.3	8.38	7.98	8.26	7.52	8.25	8.11	7.23	-0.16	-0.59	-0.35	1.62	3.1	2.21	15.91	15.51	15.34	15.34	-0.67	-1.38	-0.48
Cter_0875	Acyl-CoA synthetases (AMP-forming)/AMP-acid	9.32	9.52	9.46	9.38	9.11	8.89	9.88	8.95	-0.01	-0.66	0.04	0.86	3.85	1.14	15.32	15.42	15.64	15.32	0.24	-0.59	0.08
Cter_0876	two component transcriptional regulator, LuxR	7.86	7.68	7.22	7.65	7.69	7.81	7.83	7.32	-0.27	-0.41	-0.1	1.61	4.29	0.53	15.63	15.51	16.37	15.86	-0.16	-0.21	0.3
Cter_0877	Signal transduction histidine kinase	7.94	7.75	7.19	7.96	7.72	7.73	7.88	7.46	-0.13	-0.46	-0.07	1.21	3.99	0.71	14.8	14.57	15.3	14.85	-0.36	-0.43	0.13
Cter_0879	putative metal-dependent hydrolase	6.15	6.27	6.43	6.63	6.78	7.14	6.41	6.36	0.14	0.02	0.12	1.5	0.72	1.4
Cter_0880	hypothetical protein	6.55	6.58	6.39	6.46	6.85	7.17	7.23	5.81	-0.19	-0.1	0.08	3.1	2.29	0.86
Cter_0881	Membrane-associated phospholipid phosphatase	7.53	7.51	6.74	7.71	8.85	8.59	7.54	7.11	-0.04	0.2	-0.02	1.07	1.93	1.21
Cter_0882	Acyl-CoA hydrolase	11.51	11.57	11.84	12.19	10.02	10.44	12.42	12.34	0.3	-1.41	0.86	1.79	12.41	4.18	13.08	13.09	13.41	13.42	0.07	-0.58	0.41
Cter_0883	putative ATPase	11.25	10.36	9.22	11.23	11.65	11.36	8.92	9.8	-0.24	0.41	-0.68	1.13	0.29	1.53	9.13	9.69	9.62	9.21	1.07	-0.44	0.16
Cter_0884	NAD-dependent deacetylase	8.49	8.46	8.71	8.92	9.03	9.51	8.65	9.31	0.21	0.01	0.22	1.84	1.12	1.29
Cter_0885	crcB protein	6.19	6.29	6.39	6.58	6.71	6.93	5.98	5.88	0.06	-0.02	-0.04	1.17	1.16	0.88
Cter_0886	amino acid carrier protein	7.1	7.33	6.34	6	6.11	6.48	6.92	6.83	-1.24	-1.07	-0.13	4.66	7.8	0.64	7.91	8.01	8.73	8.15	0.24	-0.14	0.31
Cter_0887	acetyltransferase	7.52	7.86	6.77	6.58	6.21	7.13	7.67	6.94	-1.15	-0.87	-0.06	3.97	3.07	1.13
Cter_0889	hypothetical protein	4.39	3.58	5.64	4.52	6.41	6.51	4.64	2.81	0.15	0.95	-0.92	1.09	2.95	0.25	9.81	10.62	12.18	10.37	1.53	1.24	0.63
Cter_0890	hypothetical protein	9.57	9.27	9.65	10.29	10.77	11.59	9.27	9.28	0.3	0.57	-0.01	1.39	2.55	1.01
Cter_0891	cysteine desulfurase family protein	6.19	5.95	6.21	7.15	6.52	7.2	5.64	6.75	0.27	0.01	0.01	1.27	1.06	0.98
Cter_0892	transcriptional regulator, GntR family with	7.12	6.49	6.64	7.8	5.58	6.87	6.44	6.88	0.13	-0.46	-0.01	1.09	1.67	1
Cter_0893	transcriptional regulator, GntR family with	8.31	8.09	8.36	8.89	7.15	8.27	8.06	8.01	0.2	-0.48	-0.02	1.31	1.95	1.01
Cter_0894	hypothetical protein	12.97	12.77	12.65	13.12	11.8	12.07	13.69	12.94	0	-1.1	0.4	1.04	8.91	2.47	11.02	11.28	11.93	11.42	0.53	-0.06	0.47
Cter_0895	branched-chain amino acid aminotransferase,	10.97	10.94	11.11	10.99	10.24	10.66	11.32	10.65	0.07	-0.78	0.09	0.39	7.24	1.72	17.97	18	18.92	18.15	0.11	-0.03	0.25
Cter_0896	sporulation integral membrane protein YlbJ	5.39	5.43	4.81	5.49	5.64	5.73	5	5.49	-0.06	-0.27	-0.13	1.13	6.67	0.82
Cter_0897	hypothetical protein	7.58	7.29	7.41	7.52	7.36	7.27	6.95	6.11	-0.02	-0.38	-0.45	0.9	2.63	2.15	16.43	16.24	17.34	16.36	-0.29	-0.06	0.01
Cter_0898	pantetheine-phosphate adenylyltransferase,	8.41	8.05	8.31	8.12	8.54	8.42	8.23	7.57	-0.23	-0.05	-0.19	0.46	1.15	0.55	13.24	13.11	13.4	12.74	-0.18	-0.73	-0.41
Cter_0899	RNA methyltransferase, RsmD family	7.82	7.58	7.58	7.73	7.8	7.86	7.76	7.39	0	-0.25	0.04	1.05	2.47	0.82	11.82	11.53	12.87	12.13	-0.47	0.06	0.38
Cter_0900	ATP-dependent DNA helicase RecG	9.18	9.17	9.61	9.17	9.4	9.7	8.78	8.08	0.03	-0.17	-0.51	0.96	3.48	4.26	12.24	12.1	13.03	12.08	-0.2	-0.17	-0.08
Cter_0901	polyketide synthase	6.02	5.78	5.93	5.81	8.58	8.57	4.46	5	-0.09	1.36	-0.62	0.65	8.55	1.83
Cter_0902	Major Facilitator Superfamily	5	4.81	4.95	5.75	8.12	8.01	4.25	5.09	0.16	1.72	-0.07	1.18	10.02	0.94
Cter_0903	amino acid adenylation domain protein	6.34	6.13	6.19	6.52	8.95	8.92	6.19	6.11	0.03	1.39	0	1.03	9.06	1.03	9.88	9.34	11.91	9.73	-0.93	0.94	-0.07
Cter_0904	Uncharacterized protein conserved in bacteria	0			0	1.58	0	0		-0.04	0.21	-0.27	2.51	0.76	0.21	9.16	9.31	11.83	9.27	0.33	1.51	0.19
Cter_0905	Acyl-CoA synthetases (AMP-forming)/AMP-acid	4.52	5.09	4.58	4.7	8.97	8.55	3.58	4	-0.21	2.09	-0.18	0.65	5.73	1.21
Cter_0906	ribosomal protein L28	13.5	13.62	13.47	13.39	13.75	14.09	13.77	13.81	-0.16	-0.14	0.13	2.52	2.28	1.39	17.53	17.51	17.98	17.84	0.02	-0.47	0.38
Cter_0908	hypothetical protein	2	2	1.58	1	6.82	7.29	1	0	-0.68	3.23	-1.18	2.56	22.99	4.32	7.86	8.14	10.88	8.15	0.56	1.82	0.36
Cter_0909	ABC-type sugar transport system, periplasmic	6.89	6.92	7.77	8.03	8.69	8.57	6.13	6.66	1.06	0.66	-0.01	4.92	5.44	1
Cter_0910	integral membrane sensor signal transduction	7.11	7.08	8.26	8.46	9.99	9.42	7.31	7.38	1.49	1.12	0.19	7.68	3.98	1.53
Cter_0911	two component transcriptional regulator, AraC	6.52	6.6	7.82	7.94	9.45	8.95	6.63	6.55	1.62	1.17	0.01	11.07	4.44	1.06	9.78	10.17	11.58	9.49	0.76	0.73	-0.21
Cter_0912	ABC-type xylose transport system, periplasmic	5.25	5.13	7.02	6.85	9	8.7	5.13	5.43	2.19	2.04	0.03	12.26	8.96	1.08	12.6	13.12	16.3	12.91	1	2.43	0.38
Cter_0913	Protein of unknown function (DUF3231)	0			0	2	2.32	0	1.58	-0.04	1.08	0.17	2.51	15.95	1.13
Cter_0914	ABC-type xylose transport system, periplasmic	2	4.09	6.74	5.86	11.24	11.2	5.32	4.09	2.48	4.55	0.57	1.97	4.71	1.28	16.83	18.2	21.8	15.72	2.55	3.56	-1.01
Cter_0915	ABC transporter	0	0	3.17	3.17	8.11	8.38	2.58	1	4.35	5.78	1.55	95.69	127.92	3.08	12.95	12.93	16.22	12.77	0.02	2.04	-0.1
Cter_0916	ABC-type xylose transport system, permease	4.09	5.09	5.78	5.86	9.79	9.96	5.91	5.91	0.62	2.96	0.71	1.52	6.13	1.71	10.06	10.21	14.69		0.33	3.26	-9.78
Cter_0917	Methyl-accepting chemotaxis protein	2.58	1	3.7	3.46	8.63	9.11	3.17	2.58	0.72	4.09	0.08	1.37	5.29	1.06
Cter_0918	alpha-1,4-glucan:alpha-1,4-glucan	7.94	8.34	8.02	8.34	8.91	9.24	7.76	7.57	-0.47	0	-0.09	0.1	0.95	0.82	10.64	10.59	11.71	10.39	-0.04	0.08	-0.17
Cter_0919	Histidinol-phosphate/aromatic aminotransferase	6.57	7.24	7.03	7.29	6.7	7.14	6.55	7.12	0.48	-0.14	0.69	0.43	1.31	0.26	7.5	6.49	7.84	7.14	-1.78	-0.57	-0.27
Cter_0920	cobalamin biosynthesis protein CobD	6.15	5.93	5.61	6.97	5.95	6.11	5.73	6.09	0.06	-0.38	-0.01	0.97	3.65	1	10.2	9.99	11.15	10.73	-0.33	-0.03	0.6
Cter_0921	Precorrin isomerase	5.43	5.17	5.61	6.13	4.32	5.09	5.55	5.91	0.34	-0.67	0.28	1.55	2.94	1.47
Cter_0922	cobyric acid synthase CobQ	4.17	3.81	3.58	3.32	3	3.81	4.17	3.46	-0.38	-0.62	-0.32	1.83	2.57	0.23
Cter_0923	cobyrinic acid a,c-diamide synthase	4.86	4.09	5.43	4	4.86	4.7	4.95	3.58	1.03	-0.19	-0.91	0.32	0.63	0.07
Cter_0924	precorrin-6y c5,15-methyltransferase	4.91	4.09	4.95	4.39	4.17	4.95	4.81	4.25	0.83	-0.12	0.31	0.25	1.19	0.6
Cter_0925	cobalamin (vitamin B12) biosynthesis CbiX	3.32	2.58	3.46	1.58	2.58	2.58	2.32	2.32	-0.76	-0.36	-0.09	0.57	1.76	1.1
Cter_0926	precorrin-6x reductase	4.7	4.7	5.29	5.36	5.75	5.83	5.21	4.52	0.69	0.27	0.24	7.48	6.33	2.67
Cter_0927	precorrin-3B C17-methyltransferase	2.32	2.32	2.58	3	1.58	3.7	2.58	2.58	0.27	-0.21	0.22	1.6	0.79	1.7
Cter_0928	Glutamyl-tRNA reductase	2.81	2.81	3.32	2.32	3.7	4	2.32	1.58	-0.13	0.23	-0.62	0.81	4.8	4.39
Cter_0929	Cobalamin biosynthesis protein CbiG	3.17	3.46	4.7	3.81	5.13	5.52	4.25	3	0.7	0.84	0.21	1.88	5.39	1.37
Cter_0930	precorrin-4 C11-methyltransferase	2	2.58	3.46	2.81	3.81	4.75	3.7	1.58	0.57	0.51	0.14	1.66	2.04	1.12
Cter_0931	precorrin-2 C20-methyltransferase	2.32	2.58	2	1	2.32	2.32	1	1.58	-0.78	-0.49	-0.47	1.93	3.88	1.61
Cter_0932	cobalamin biosynthesis protein CbiD	0	2.32	1		1	1.58	0		-0.3	-0.51	-0.75	0.89	0.63	0.67
Cter_0933	cobalt transport protein ATP-binding subunit	1	2	3.17	1.58	3.91	3	3.32	2.58	0.41	0.42	1	1.23	1.54	2.05
Cter_0934	cobalt ABC transporter, permease protein CbiQ	4.09	3.91	4.75	4.09	4.46	5.43	4	2.81	0.02	0.04	-0.05	1.01	1.1	1.07
Cter_0935	ABC-type cobalt transport system, periplasmic	2.32	0	2	1.58	3	3.46	2.81	1.58	1.2	0.15	0.69	0.57	1.11	0.7
Cter_0936	cobalamin biosynthesis protein CbiM	3	2.81	3.32	3.17	4.75	4.58	2.58	2	0.15	0.62	-0.3	1.48	3.97	2.38
Cter_0937	ATPase involved in DNA repair	7.7	7.94	7.98	7.09	7.82	8.11	7.39	6.13	-0.11	-0.27	-0.58	1.17	2.87	2	13.69	13.43	14.58	13.46	-0.42	-0.08	-0.15
Cter_0938	exonuclease SbcD	7.85	7.6	7.7	7.5	7.23	7.55	6.97	6.15	-0.02	-0.6	-0.78	0.87	4.36	3.23	13.78	13.76	14.63	13.7	0.02	-0.12	0
Cter_0939	lipid kinase, YegS/Rv2252/BmrU family	5.88	5.86	5.81	5.49	5.29	5.78	5.25	4.52	-0.18	-0.62	-0.75	1.87	4.84	5.36
Cter_0940	Uncharacterized conserved protein	5.75	5.75	6.36	5.81	7.29	6.94	5.36	5.04	0.11	0.28	-0.34	1.21	2.08	3.93
Cter_0941	AraC family transcriptional regulator	5.61	5.93	5.52	5.61	5.75	5.67	5.52	4.52	-0.01	-0.4	-0.35	1.08	2.77	1.75
Cter_0942	hypothetical protein	5.91	5.91	6.3	6.36	6.49	6.88	6.67	6.49	0.41	0.01	0.75	5.09	1.18	4.66	10.36	10.34	10.96	10.22	0.02	-0.34	-0.06
Cter_0943	hypothetical protein	3.32	3.58	3.17	3	4	3.58	3.7	2.58	-0.34	-0.11	-0.04	2.23	1.28	1.06
Cter_0944	Beta-galactosidase/beta-glucuronidase	4.25	4.25	4.25	4.75	3.17	3.91	3.58	3.7	0.02	-0.79	-0.21	1	3.77	1.49
Cter_0945	bacterial Ig-like domain containing protein	3.58	4	4.09	4.7	3	4.7	3.7	3.7	0.05	-0.21	0.39	1.05	0.75	0.2
Cter_0946	ABC-type sugar transport system, periplasmic	5	5	5.83	5.09	5.09	4.75	5.32	5.21	0.17	-0.36	0.27	1.26	2.35	2.13	10.73	11.05	12.26	10.92	0.64	0.49	0.26
Cter_0947	ABC-type sugar transport system, permease	1		3		1	2.32	1	0	0.89	0.1	0.7	0.69	1.13	0.33
Cter_0948	ABC-type polysaccharide transport system,		0	2	1	1.58		0	0	1.35	0.21	0	2.64	0.76	1.03
Cter_0949	ABC-type sugar transport system, periplasmic	6.57	6.66	6.66	7.03	6.89	6.88	7.81	7.23	0.05	-0.23	1.12	0.91	3.13	12.86
Cter_0950	two component transcriptional regulator, AraC	7.83	7.91	8.56	8.65	8.52	8.16	7.69	8.42	0.82	-0.02	0.06	6.66	1.04	0.91	8.6	8.78	10.29	8.3	0.38	0.63	-0.22
Cter_0951	histidine kinase,HAMP domain-containing protein	5.39	5.91	6.11	6.48	7.25	6.74	5.58	6.13	0.15	0.21	0.32	1.18	1.47	0.61	10.45	10.2	12.32	10.38	-0.4	0.79	0.01
Cter_0952	hypothetical protein	4.86	3.91	4.52	4.95	3.46	4.32	5.17	4.25	0.14	-0.39	0.34	0.9	1.57	0.64
Cter_0953	Beta-galactosidase	2.32	2.58	2	2.81	2	1.58	2	2	-0.29	-0.77	-0.06	0.61	3.27	0.87
Cter_0954	Alpha-L-arabinofuranosidase	3.91	3.91	4.52	4.17	5.64	5.29	4.46	2.81	0.32	0.42	-0.15	2.19	2.6	0.83	10.14	10.63	11.62	10.48	0.95	0.45	0.41
Cter_0955	putative transcriptional regulator	6.78	7.43	6.49	7.15	6.66	7.22	6.99	6.83	-0.43	-0.24	-0.47	0.54	1.55	0.28	10.3	10.36	11.24	10.06	0.16	-0.04	-0.16
Cter_0957	prevent-host-death family protein	8.38	7.98	7.68	8.29	9.09	8.67	8.07	7.91	-0.1	0.31	-0.05	1.16	0.2	0.91	9.04	8.9	9.9	9.15	-0.2	-0.11	0.19
Cter_0958	addiction module toxin, RelE/StbE family	8.6	8.57	8.07	8.71	9.36	9.13	8.29	8.18	-0.04	-0.08	-0.07	1.11	0.64	1.23	9.89	9.7	9.72	7.85	-0.29	-1.03	-1.92
Cter_0959	hypothetical protein	0	1.58	1.58	1.58	4	3.91	2	2.32	0.36	1.06	0.19	0.81	2.15	1.12
Cter_0960	GCN5-related N-acetyltransferase	5.67	5.73	4.91	5.17	7.16	6.46	5.13	5.83	-0.78	0.03	-0.17	3.95	1.08	0.81
Cter_0961	AraC family transcriptional regulator	4.46	4.64	5.25	4.95	5.32	5.39	4.32	3.91	0.48	0.03	-0.15	2.6	1.31	1.84
Cter_0962	Glucuronate isomerase	6.55	6.67	7.03	7.48	7.87	8.11	9.39	9.54	0.43	0.48	2.96	1.92	8.42	7.76	14.79	15.13	16.12	17.61	0.67	0.31	2.84
Cter_0963	Altronate dehydratase	4.32	4.52	5.04	4.39	5.78	6.25	6.6	5.46	0.11	0.53	1.58	1.16	3.99	4.32	11.13	10.48	11.46	10.83	-1.13	-0.58	-0.22
Cter_0964	mannitol-1-phosphate/altronate dehydrogenase	3.58	4.09	4.7	2.81	5.21	5.46	6.09	5.32	0.01	0.36	1.83	0.99	2.27	4.62	11	11.24	13.2	13.64	0.49	1.09	2.67
Cter_0965	two component transcriptional regulator, AraC	3.81	3	2.81	2.32	3.32	3.91	3.46	2.81	-0.27	-0.05	-0.42	1.28	1.07	0.48
Cter_0966	glycosyl hydrolase family 88 protein	2	1	3.46	1.58	1	3.17	5.61	4.25	0.51	-0.03	2.89	0.75	0.99	3.53
Cter_0967	Endopolygalacturonase	3.17	3.32	3.7	3.58	3.32	4.25	6.34	5.46	0.34	-0.14	2.89	2.94	0.65	10.68
Cter_0968	xylose isomerase domain-containing protein TIM	6.51	6.46	6.91	6.89	6.87	7.29	6.34	6.43	0.43	-0.01	0.03	5.63	1.02	0.91
Cter_0969	two component transcriptional regulator, AraC	6.25	6.39	6.63	6.57	6.02	6.48	6.71	6.57	0.19	-0.41	0.29	2.16	3.56	2.18
Cter_0970	multi-sensor signal transduction histidine	5.09	5	5.49	5.04	5.32	5.36	4.95	4.52	0.09	-0.2	-0.08	0.82	2.9	1.65
Cter_0971	ABC-type sugar transport system, periplasmic	8.39	8.33	8.03	8.11	8.17	8.12	7.91	7.51	-0.37	-0.57	-0.46	3.75	5.41	5.72	11.67	11.2	11.99	11.23	-0.8	-0.59	-0.35
Cter_0972	ABC-type sugar transport system, permease	1.58	1	2.32	1.58	2	2		0	0.11	0.19	-0.75	0.91	0.45	2.13
Cter_0973	ABC-type polysaccharide transport system,	1	0	1		1.58	1	1		-1.31	0.56	0.7	0.08	0.2	0.33
Cter_0974	dipeptide/oligopeptide/nickel ABC transporter		0	1	1	1	1.58	2.81	1	1.29	0.32	1.56	28.67	2.59	2.73
Cter_0975	dipeptide/oligopeptide/nickel ABC transporter	1.58	2.32	2	1.58	0	1.58	2	1	-0.05	-0.59	-0.02	0.92	1.71	0.99
Cter_0976	oligopeptide/dipeptide ABC transporter	2	1	1	1	1.58	2.32	2	2.32	-0.05	-0.05	0.25	0.94	0.93	1.22
Cter_0977	oligopeptide/dipeptide ABC transporter	2	2.58	3.17	2.32	1.58		2.81	1.58	0.19	-1.02	0	1.18	2.06	1.01
Cter_0978	ABC-type oligopeptide transport system,	3.7	3.17	4.64	4.32	4.58	4.09	4.64	3.58	0.71	0.28	0.27	2.01	0.39	1.44
Cter_0979	putative multitransmembrane protein	6.48	6.13	5.88	6.85	5.43	6.88	6.69	6.63	0	-0.18	0.26	1.02	1.25	1.61
Cter_0980	putative extracellular nuclease	8.65	8.2	8.09	9.41	9.2	9.73	7.69	8.82	0.06	0.12	-0.02	1.04	1.38	0.99	10.97	10.5	12.54	10.75	-0.8	0.53	-0.14
Cter_0981	Ferritin-like protein	16.8	16.56	16.57	17.12	16.07	16.16	17.49	17	0.04	-0.79	0.58	1.03	5.88	3.33	15.68	15.87	15.11	15.91	0.4	-1.38	0.3
Cter_0982	DnaD-like protein	8.83	8.89	8.19	8.79	9.45	9.21	7.93	8.14	-0.19	-0.03	-0.36	1.39	1.1	1.76	12.42	12.33	12.8	12.07	-0.11	-0.54	-0.26
Cter_0983	DNA replication protein	8.16	8.1	7.94	8.15	8.8	8.8	7.09	7.06	-0.06	-0.07	-0.74	1.35	0.38	3.3	12.83	12.79	14.04	12.88	-0.02	0.21	0.13
Cter_0984	CAAX amino terminal protease family	10.29	10.47	10.19	10.49	9.95	10.61	9.16	9.65	-0.12	-0.33	-0.35	0.6	2.25	1.51	12.36	12.21	13.73	12.71	-0.22	0.35	0.42
Cter_0985	hypothetical protein	8.68	8.67	8.01	7.24	10.94	10.77	7.88	6.89	-1.01	0.98	-0.95	2.68	6.66	3.71
Cter_0986	helix-turn-helix protein	6.97	6.71	5.67	5.75	8.96	8.88	6	5.32	-1.37	0.88	-0.85	5.04	5.23	3.8
Cter_0987	helix-turn-helix protein	6.11	6.19	6	6.91	6.58	6.34	5.7	6.92	0.14	-0.14	0.16	0.86	1.57	0.86	9.95	10.09	11.05	10.66	0.31	0.11	0.77
Cter_0988	S-layer domain-containing protein	10.53	10.34	9.73	9.65	10.41	10.47	10.41	9.43	-0.9	-0.37	-0.04	4.76	3.61	1.07	15.46	15.5	16.12	15.78	0.13	-0.29	0.39
Cter_0989	hypothetical protein	6.02	6.17	5.13	5.93	5.78	5.73	5.43	4.32	-0.29	-0.66	-0.81	1.42	5.7	2.8
Cter_0990	Protein of unknown function (DUF3892)	3.17	3.46	4.46	4.25	5.61	5.49	4.39	3.7	1.07	0.99	0.74	4.02	5.52	3.5
Cter_0991	Transcriptional regulator	4.46	5	4.52	4.32	4.17	3.58	4.25	3.81	-0.06	-0.82	-0.16	1.14	2.64	1.3	10.66	10.34	10.82	10.09	-0.53	-0.73	-0.48
Cter_0992	putative hydrolases or acyltransferases	4.95	5.39	5.52	5.39	5.73	5.49	4.95	4.52	0.04	-0.06	-0.05	0.95	1.16	0.89	9.52	9.52	11.66	10.16	0.05	1.04	0.71
Cter_0993	NAD-dependent aldehyde dehydrogenase	6.64	6.75	6.52	6.7	7.48	8.06	6.49	5.64	0	0.14	-0.32	1.1	1.68	2.18	10.17	10.73	11.74	10.01	1.07	0.53	-0.08
Cter_0994	oligoendopeptidase, pepF/M3 family	9.3	9.49	9.36	9.46	9.47	9.73	8.96	8.56	-0.13	-0.25	-0.36	0.35	3.29	3.05	16.59	16.21	17.02	15.98	-0.64	-0.49	-0.52
Cter_0995	aspartyl-tRNA synthetase, bacterial type	9.21	9.47	9.44	9.03	8.95	9.06	8.67	8.4	-0.04	-0.65	-0.45	1.16	5.43	2.64	17.49	17.11	16.92	16.93	-0.64	-1.38	-0.47
Cter_0996	Uncharacterized protein conserved in bacteria	5.09	5.21	5	4.39	4.95	5.98	5.39	4.46	-0.36	-0.06	-0.01	1.78	0.88	0.99	11.98	11.62	12.54	11.66	-0.6	-0.37	-0.24
Cter_0997	Uncharacterized conserved protein	5.61	5.49	5.09	4.25	5.09	5.61	4.86	3.91	-0.7	-0.5	-0.8	2.04	3.56	3.3	11.31	11.14	11.76	10.89	-0.25	-0.47	-0.33
Cter_0998	xylose isomerase domain-containing protein TIM	7.55	7.7	7.24	7.3	8.29	8.33	7.26	6.94	-0.41	-0.01	-0.24	3.43	0.99	2.39
Cter_0999	ABC transporter	5.55	4.86	5.32	4.75	5.17	6.23	4.81	4.52	-0.55	-0.02	-0.04	0.39	1.01	0.95	7.89	8.45	9.22	8.24	1.07	0.31	0.42
Cter_1000	ABC transporter	6.52	6.92	6.82	6.97	6.93	7.73	6.34	6	0.31	-0.3	-0.07	0.4	0.25	1.16	10.34	10.49	10.88	10.65	0.33	-0.39	0.38
Cter_1001	transcriptional regulator	5.36	5.09	4.75	4.81	5.39	5.29	4.86	5.04	-0.43	-0.21	-0.04	2.26	1.9	1.05
Cter_1002	germination protein YpeB	3	3.91	3.17	2.81	4.17	4.52	3	0	-0.03	0.21	-0.85	1.05	0.59	1.44
Cter_1003	spore cortex-lytic enzyme	2.32	2.58	2	1.58	3.46	3.7	2.81	0	-0.67	0.21	-0.15	2.65	2.51	1.09
Cter_1004	UDP-N-acetylglucosamine:LPS N-acetylglucosamine	8.95	8.98	9.18	10.07	8.5	9.31	9.6	10.09	0.26	-0.28	0.63	1.29	1.85	1.96
Cter_1005	Cell wall-associated hydrolases	7.16	7.42	7.1	6.74	7.39	7.93	6.63	5.83	-0.33	-0.02	-0.74	1.9	0.96	3.31	13.29	13.15	13.74	13.06	-0.2	-0.47	-0.15
Cter_1006	AAA domain	8.28	8.43	8.1	7.48	8.64	9.34	7.55	6.6	-0.5	-0.13	-0.96	2.02	0.57	3.79	12.52	12.5	13.45	12.53	0.02	-0.04	0.09
Cter_1007	DNA repair exonuclease	6.09	6.44	6.19	5.7	6.25	6.13	5.98	4.17	-0.2	-0.4	-0.52	1.42	2.57	1.53	8.38	7.97	8.26	8.25	-0.69	-0.98	-0.05
Cter_1008	phosphopantetheine-protein transferase domain	4.86	5.09	4.58	4	4.7	5.25	4.32	2.81	-0.65	-0.29	-0.83	2.31	2.27	2.12
Cter_1009	hypothetical protein	9.04	9.6	9.34	9.19	9.53	9.17	8.81	8.69	-0.13	-0.26	-0.12	0.76	1.6	0.81	16.4	16.11	16.48	15.92	-0.47	-0.8	-0.39
Cter_1010	Predicted polymerase, most proteins contain PALM	8.93	9.02	9.6	9.53	9.96	10.14	8.72	8.68	0.67	0.27	-0.08	8.7	7.76	0.79	13.94	13.65	13.95	13.67	-0.47	-0.87	-0.19
Cter_1011	hypothetical protein	9.57	9.47	9.9	9.67	10.12	9.81	9.17	8.8	0.09	-0.04	-0.3	1.33	0.88	3.12	13.85	13.66	14.65	13.61	-0.29	-0.16	-0.16
Cter_1012	N-acetyltransferase GCN5	8.34	8.62	8.97	8.63	11.16	11.41	8.54	8.06	0.16	1.48	-0.12	1.36	10.41	0.58
Cter_1013	Phage shock protein A (IM30), suppresses	9.54	9.43	9.84	9.39	10.34	9.93	9.5	8.48	0.19	-0.14	-0.06	0.55	0.58	1.12	18.23	18.17	19.45	18.26	-0.05	0.21	0.11
Cter_1014	ATPases of the AAA+ class	10.51	10.53	10.78	10.66	11.07	10.92	10.05	9.56	0.14	-0.04	-0.62	2.95	1.18	109.36	16.23	15.94	16.55	15.69	-0.47	-0.59	-0.45
Cter_1015	transcriptional regulator	8.51	8.5	9.03	8.64	7.62	7.55	6.93	7.43	0.16	-1.11	-0.76	1.48	9.58	2.13	17.06	17.08	17.84	16.76	0.09	-0.18	-0.22
Cter_1016	4-diphosphocytidyl-2C-methyl-D-erythritol kinase	9.18	9.15	9.54	9.36	9.17	9.57	8.15	8.29	0.2	-0.25	-0.54	2.46	3.12	2.24	15.15	14.86	14.84	14.39	-0.47	-1.15	-0.67
Cter_1017	peptidoglycan-binding LysM domain-containing	6	5.25	4.91	5.46	8.46	8.32	4.91	4.58	-0.16	1.16	-0.23	1.18	3.41	1.28	12.65	13.35	17.62	12.4	1.33	3.56	-0.17
Cter_1018	Uncharacterized protein conserved in bacteria	14.29	13.97	13.89	13.8	15.35	15.22	14.19	13.59	-0.14	0.12	-0.2	1.39	1.5	0.44	13.58	13.56	15.01	13.81	0.02	0.4	0.3
Cter_1019	YabG peptidase U57	3.91	4	3.58	4.09	4.46	4.52	4.86	4.32	-0.01	-0.06	0.82	0.93	1.72	11.76
Cter_1020	Formyltetrahydrofolate synthetase	10.4	10.55	10.25	10.57	10.78	11.03	10.12	9.91	-0.06	-0.11	-0.13	0.77	2.18	1.55	16.64	16.47	16.78	16.25	-0.25	-0.75	-0.3
Cter_1021	spore coat protein, CotS family	6.02	5.61	6.04	5.61	6.48	5.95	4.81	4.46	-0.47	-0.21	-0.77	0.18	0.54	2.82
Cter_1022	pyruvate ferredoxin oxidoreductase, beta subunit	15.69	15.64	15.77	15.45	14.33	14.62	15.24	14.35	0	-1.36	-0.53	0.92	20.75	2.81	20.41	20.13	20.36	19.62	-0.45	-0.92	-0.7
Cter_1023	pyruvate ferredoxin oxidoreductase, alpha	15.45	15.35	15.4	14.99	13.57	13.9	14.64	13.73	-0.06	-1.68	-0.88	1.26	17.13	3.8	21.84	21.53	22.04	21.21	-0.51	-0.7	-0.54
Cter_1024	pyruvate ferredoxin oxidoreductase, delta	12.98	12.73	12.83	12.41	11.14	11.36	12.11	11.06	0.01	-1.59	-0.79	0.98	10.73	2.66	20.95	20.81	21.77	20.99	-0.2	-0.14	0.12
Cter_1025	pyruvate ferredoxin oxidoreductase, gamma	13.7	13.49	13.52	13.16	11.89	12.18	12.65	11.72	-0.06	-1.57	-1.04	1.23	11.54	3.7	22.01	21.71	22.2	21.43	-0.49	-0.71	-0.49
Cter_1026	SigmaK-factor processing regulatory protein BofA		0			4	2.32			0	1.05	0.3	2.08	2.13	19.92
Cter_1027	Protein of unknown function (DUF2508)		0	1		6.61	6	1.58	1	0.12	3.93	1.57	1.12	10.91	23.92
Cter_1028	N-acetyltransferase GCN5	7.9	7.64	7.86	7.81	7.27	7.29	7.55	7.67	-0.11	-0.71	-0.01	0.6	4.82	1.01
Cter_1029	hypothetical protein	5.88	5.75	5.81	5.81	6.67	6.71	5.04	5.52	0.02	0.05	-0.09	1	1.45	1.12
Cter_1030	HAD-superfamily hydrolase	7.34	7.38	7.71	7.71	8.41	8.52	7.51	7.33	0.37	0.3	0.09	8.57	9.46	1.46	13.02	12.64	12.86	12.4	-0.64	-1.02	-0.53
Cter_1031	CDP-diacylglycerol--serineO-	9.32	9.37	9.36	9.82	11.79	11.38	9.62	9.25	0.04	0.91	0.21	0.94	4.08	3.79
Cter_1032	Phosphomannose isomerase	6.13	6.13	6.13	5.75	5.61	6.21	6.21	5.81	-0.13	-0.49	0.01	1.53	3.25	1.35
Cter_1033	Transcriptional regulator/sugar kinase	2.32	3	2.32	3	2.58	3	0		-0.86	-0.05	-2.1	0.12	1.11	3.92
Cter_1034	glycosyl hydrolase family 38 protein	4.46	4.91	4.81	3.81	4.09	4.25	3.46	3	-0.18	-0.69	-1.06	1.21	3.69	3.55
Cter_1036	theronine dehydrogenase-like Zn-dependent	5.67	6.04	6.43	5.91	6.41	6.74	6.25	5	0.13	0.13	-0.02	1.19	0.39	1.02	14.94	15.61	16.17	15.4	1.27	0.22	0.53
Cter_1037	1-phosphofructokinase	3.32	3.81	2	1	3	4.09	2.58	2	-2.16	-0.01	-0.83	3.22	1	2.8	13.12	13.67	13.89	13.31	1.05	-0.19	0.26
Cter_1038	Transcriptional antiterminator	5.67	5.09	5.73	5.32	6.85	6.64	5.73	5.13	0.59	0.14	0.21	0.26	1.38	0.63	12.25	14.02	12.78	12.18	3.27	-0.4	0.01
Cter_1039	PTS system, mannitol-specific IIC component	4.91	4.86	5.86	5.46	6.67	6.57	5	4.58	0.72	0.67	0.02	3.27	5.63	1.4	11.92	12.84	13.01	12.18	1.73	0.1	0.33
Cter_1040	Phosphotransferase System HPr (HPr) Family	1	1.58	2	0	4.17	3.58	2.32	1	-0.02	1.01	0.22	1.03	3	1.28	12.84	13.32	11.23	10.8	0.93	-2.31	-1.92
Cter_1041	phosphoenolpyruvate-protein phosphotransferase	4.75	4.91	5.46	5.04	6.36	6.29	5.13	4.86	0.28	0.49	0.18	1.73	4.3	1.94	14.53	14.85	14.86	14.58	0.64	-0.58	0.13
Cter_1042	mannitol/fructose-specific phosphotransferase	0	1	1	0	3	2.32	1	1.58	-0.02	0.58	0.1	0.97	1.8	0.91	13.81	14.54	13.9	13.55	1.38	-0.79	-0.18
Cter_1043	oxidoreductase domain-containing protein	6.07	5.58	6.17	5.36	5.32	5.32	5.58	4.64	-0.61	-0.59	-0.05	0.29	2.85	1.06	13.58	13.88	14.47	13.24	0.6	-0.08	-0.25
Cter_1044	Putative glycosyl hydrolase of unknown function	4.25	3.81	4.91	4.32	5.17	5.17	4.86	3.81	0.04	0.1	0.04	1.03	1.39	0.91	16.39	16.34	15.78	15.29	-0.04	-1.42	-1
Cter_1045	ABC-type sugar transport system, permease	5.13	4.81	5.21	4.7	4.7	5.67	4.58	5.04	-0.38	-0.09	-0.01	0.27	1.18	1
Cter_1046	ABC transporter permease protein	2.32	1	2	1.58	3.91	2.58	2.32	1	0.94	0.38	1.06	0.43	0.65	0.24
Cter_1047	ABC-type sugar transport system, periplasmic	4.95	4.46	5.52	5.13	5.09	5.52	5.7	4.52	0.13	-0.05	0.01	1.17	0.88	0.97
Cter_1048	histidine kinase,HAMP domain-containing protein	4.52	4.32	4.39	4.81	5.13	5.39	4.32	3.81	0.05	0.05	-0.03	1.07	1.39	1.11
Cter_1049	two component transcriptional regulator, AraC	3.32	3.17	3.46	3	4.46	3.91	2.81	2	-0.17	0.08	-0.49	0.51	0.76	2.73
Cter_1051	Cell division protein FtsI/penicillin-binding	5.04	4.64	4.17	4.39	3	3.58	4.75	4	-0.47	-1.39	-0.11	1.9	5.33	0.78	11.34	11.12	11.33	11.26	-0.35	-0.88	0
Cter_1052	Cell division protein FtsL	9.37	9.44	8.78	8.85	7.68	7.78	9.37	8.8	-0.8	-1.76	-0.12	7.92	35.07	2.39
Cter_1053	S-adenosyl-methyltransferase MraW	9.83	9.63	8.95	8.81	7.77	8.13	9.33	7.89	-1.02	-1.73	-0.46	4.88	11.89	1.66	14.75	14.56	14.94	14.98	-0.29	-0.71	0.3
Cter_1054	mraZ protein	8.32	8.16	7.42	7.38	6.82	6.48	8.07	6.17	-1.07	-1.48	-0.3	6.17	6.21	1.3	13.89	13.73	14.12	13.68	-0.24	-0.67	-0.13
Cter_1055	Bacterial cell division membrane protein	8.43	8.73	8.64	7.9	8.78	9.22	8.46	7.64	-0.18	-0.04	-0.19	1.29	0.89	1.51
Cter_1056	prolipoprotein diacylglyceryl transferase	9.94	9.88	9.83	9.55	10.07	10.42	9.61	8.99	-0.18	-0.17	-0.38	1.94	2.67	4.07	14.88	14.68	15.1	14.71	-0.31	-0.68	-0.09
Cter_1057	putative Zn-dependent peptidase	8.67	8.8	8.51	8.75	9.16	9.8	7.94	7.77	0.01	0.08	-0.58	1.04	0.62	3.4	14.49	14.08	14.8	14.01	-0.69	-0.6	-0.39
Cter_1058	peptidase M16 domain-containing protein	8.94	8.87	8.48	8.98	9.87	10.31	8.15	8.23	-0.07	0.29	-0.33	1.2	3.08	1.84	13.94	13.45	13.81	12.9	-0.84	-0.99	-0.94
Cter_1060	hypothetical protein	1	2.32	2	0	0	1	1	0	-0.22	-0.57	-0.22	1.11	1.64	1.16
Cter_1061	ABC-type antimicrobial peptide transport system,	11.55	11.49	11.62	11.89	12.8	12.94	11.19	11.16	0.09	0.48	-0.05	1.23	10.29	1.14	15.33	15.07	16.46	15.4	-0.42	0.13	0.15
Cter_1062	RND family efflux transporter, MFP subunit	11.45	11.28	11.4	11.69	12.5	12.58	10.97	10.9	0.05	0.26	-0.13	1.09	3.21	1.35	18.7	18.36	19.88	18.52	-0.56	0.18	-0.1
Cter_1063	Yip1 domain protein	9.86	9.67	9.5	9.97	11	11.05	9.51	9.57	-0.01	0.32	-0.02	1.07	3.31	1.02	15.58	15.32	15.96	15.05	-0.42	-0.54	-0.44
Cter_1064	ABC-type antimicrobial peptide transport system,	9.32	9.01	9.05	9.62	10.48	10.61	8.83	8.65	0.05	0.37	-0.1	1.04	2.92	1.22	15.34	15.06	16.42	15.12	-0.45	0.09	-0.14
Cter_1065	hydrogenase expression/formation protein HypE	9.2	8.86	8.74	9.37	10.41	10.44	8.48	8.23	0	0.34	-0.29	1.03	2.56	1.76	15.66	15.42	15.53	15.1	-0.38	-0.99	-0.47
Cter_1066	hydrogenase expression/formation protein HypD	9.33	9.07	8.86	9.54	10.09	10.2	8.42	9.03	0	0.06	-0.07	1.03	1.45	1.08	13.11	12.8	12.61	12.34	-0.51	-1.32	-0.68
Cter_1067	hydrogenase assembly chaperone HypC/HupF	6.36	5.36	5.64	6.3	5.43	6.07	5.09	5.81	0.15	-0.15	-0.02	0.91	1.21	1.01	12.63	12.79	14.17	13.68	0.35	0.5	1.11
Cter_1068	[NiFe] hydrogenase maturation protein HypF	11.27	11.06	11.11	11.98	10.48	11.65	10.96	11.43	0.1	-0.21	0.01	1.09	1.38	1.02
Cter_1069	riboflavin kinase/FMN adenylyltransferase	11.91	11.81	11.57	12.38	10.87	11.71	12.26	12.44	0.07	-0.64	0.39	0.93	2.86	1.87	13.73	13.57	13.68	13.63	-0.24	-0.92	-0.02
Cter_1070	tRNA pseudouridine 55 synthase	8.19	8.26	8.13	7.98	7.75	8.67	7.48	6.86	-0.23	-0.2	-0.9	3.54	1.51	9.35	11.3	10.89	10.34	10.13	-0.69	-1.73	-1.07
Cter_1071	exopolyphosphatase-like protein	8.02	7.95	7.65	7.54	7.44	8.22	7.1	6.66	-0.52	-0.37	-0.97	5.57	2.16	11.3	14.19	13.99	14.07	13.35	-0.31	-0.98	-0.75
Cter_1072	ribosome-binding factor A	7.07	7.08	6.75	6.69	6.23	7.09	5.83	5.29	-0.57	-0.51	-1.48	40.03	2.47	37.21	14.29	14.13	14.61	14.31	-0.24	-0.59	0.1
Cter_1073	bacterial translation initiation factor 2	12.57	12.36	12.44	12.39	11.75	12.39	11.88	11.28	-0.01	-0.58	-0.58	0.9	3.09	3.39	18.02	17.91	18.15	17.58	-0.15	-0.76	-0.35
Cter_1075	Methyl-accepting chemotaxis protein	10.57	10.51	10.99	11.48	11.4	10.96	11.76	11.06	0.52	-0.12	1	2.05	0.65	6.93	17.76	17.89	18.84	18.35	0.29	0.09	0.66
Cter_1076	peptidase M56 family protein	6.29	6.78	7.41	6.69	7.94	7.99	7.35	6.46	0.26	0.32	0.25	1.3	2.18	1.48
Cter_1077	putative transcriptional regulator	5.17	4.58	6.15	5	6.87	7.03	5.78	4.64	0.23	0.77	0.16	0.82	3.16	0.77	10.4	10.81	11.97	10.96	0.8	0.53	0.63
Cter_1078	rhamnulose-1-phosphate aldolase	3.32	4.52	4.32	2	4.46	4.75	6.39	4.7	-0.28	-0.3	1.04	1.13	0.58	1.75	12.04	11.95	12.34	12.86	-0.11	-0.61	0.88
Cter_1079	L-rhamnose isomerase	4.95	5.52	5.88	4.64	5.88	6.04	7.29	6.09	0	0.1	1.25	1.02	0.68	2.74	12.68	12.91	14.15	13.8	0.47	0.44	1.18
Cter_1080	carbohydrate kinase	3	3.46	4.09	4.09	4	4.64	6.85	5.04	0.65	0.01	2.41	2.21	0.95	3.42	11.78	11.74	13.08	12.46	-0.02	0.29	0.75
Cter_1081	Transcriptional regulators of sugar metabolism	8.44	8.88	8.65	8.15	9.66	9.73	9.25	8.41	-0.12	0.08	0.11	1.23	1.34	1.25	9.74	9.78	11.91	10.43	0.13	1.06	0.75
Cter_1082	Uncharacterized protein conserved in bacteria	9.25	9.22	9.1	9.69	12.87	12.06	8.95	8.11	0.06	1.48	-0.38	0.92	3.96	2.5	10.06	9.95	10.66	9.23	-0.15	-0.34	-0.74
Cter_1083	Putative zinc ribbon domain	4.81	4.95	5.21	3.91	4.75	4.25	5.13	4.09	-0.01	-0.55	-0.01	1.03	2.53	1	12.26	12.11	11.91	10.84	-0.22	-1.19	-1.31
Cter_1084	alkylhydroperoxidase AhpD family core domain	3.7	4.58	4.64	3.81	5.04	4.46	4.32	2.32	0.06	-0.02	-0.21	0.96	0.99	1.15	11.11	11.09	13.27	11.68	0.02	1.05	0.64
Cter_1085	Transcriptional regulator	5	5.81	5.52	4.91	5.46	5.78	5.21	4.09	-0.01	-0.05	-0.17	0.97	0.93	1.18
Cter_1086	putative xylanase/chitin deacetylase	10.16	10.23	10.27	9.95	9.91	10.13	10.9	10.14	-0.05	-0.61	0.38	1.33	17.4	3.02	15.14	14.89	15.73	15.07	-0.4	-0.35	0.01
Cter_1087	ABC-type sugar transport system, permease	7.59	7.45	8.11	8.63	7.17	7.77	8.72	8.68	0.7	-0.35	1.21	2.31	2.46	4.58
Cter_1088	ABC transporter permease protein	1.58	2	5.46	3.7	2.32	3	6.3	6.04	2.65	0.17	4.71	2.71	0.48	12.42
Cter_1089	ABC-type sugar transport system, periplasmic	4.09	5.25	9.29	7.27	4.81	4.58	10.63	10.19	3.39	-0.11	5.6	2.57	1.14	6.1	13.79	16.28	15.29	17.5	4.58	0.46	3.72
Cter_1090	two component transcriptional regulator, AraC	1.58	3.17	3.81	4	2	3.46	4.09	4.17	0.45	-0.87	0.69	1.23	0.23	1.45
Cter_1091	histidine kinase,HAMP domain-containing protein	3.17	4.58	4.95	4.91	4.7	4.91	5	5.25	0.11	0.26	0.21	1.05	0.67	1.15
Cter_1092	glyceraldehyde-3-phosphate dehydrogenase, type I	4.32	5.46	4.25	5.04	5.25	4.91	4.95	5	-0.98	-0.05	0.69	0.33	1.06	0.39	10.77	10.34	10.94	9.51	-0.73	-0.72	-1.16
Cter_1093	Transcriptional regulator	5.52	5.21	4.7	4.75	6.25	6.55	4.58	5	-0.65	0.14	-0.16	2.69	1.72	1.22	11.28	10.85	11.01	9.89	-0.73	-1.12	-1.28
Cter_1094	hydrolase of the alpha/beta superfamily	6.87	6.77	6.99	6.95	7.26	7.51	6.6	6.44	0.02	-0.03	-0.06	0.97	1.24	1.18
Cter_1095	diguanylate cyclase	6.25	6.15	6.78	6.57	6.7	6.95	5.78	6.11	0.39	-0.01	-0.04	2.86	1.01	0.95
Cter_1096	AraC-type DNA-binding domain-containing protein	5.17	5.61	5.29	5.04	5.55	5.55	5.29	5.13	-0.05	-0.21	-0.41	1.15	1.77	0.13
Cter_1097	Xylose isomerase-like TIM barrel	2.58	2.81	1	2.58	7.52	7.83	4.95	4.7	-0.3	3.17	2.33	1.23	23.83	10.19	9.79	10.3	13.95	11.68	0.98	2.84	1.93
Cter_1098	oxidoreductase, NAD-binding domain protein	2.58	2.32	3.81	3	7.81	7.95	4.95	5.17	0.6	3.51	2.63	1.79	22.25	5.84	8.99	9.23	11.87	9.73	0.49	1.7	0.8
Cter_1099	oxidoreductase, NAD-binding domain protein	3.58	3.32	4.25	3.91	8.74	8.85	6.04	5.64	0.39	3.43	2.61	1.92	21.52	10.56
Cter_1100	ABC transporter	6.61	6.98	7.37	7.45	6.43	6.92	8.49	7.55	0.38	-0.35	1.19	1.86	2.32	3.6	10.14	9.79	10.68	11.24	-0.58	-0.39	1.16
Cter_1101	ABC transporter	7.17	7.26	7.18	7.63	6.7	7.09	8.13	8.15	0.11	-0.65	0.9	0.81	6.61	3.62	11.61	11.49	11.92	12.32	-0.16	-0.6	0.77
Cter_1102	4Fe-4S ferredoxin iron-sulfur binding domain	13.43	13.28	12.2	11.93	11.95	11.62	11.54	10.91	-1.64	-1.47	-2.02	7.04	6.29	11.58	11.9	12.54	13.42	12.72	1.22	0.48	0.88
Cter_1103	Glutathione peroxidase	13.53	13.39	12.11	12.07	11.29	10.71	11.31	10.59	-1.84	-2.05	-2.42	10.75	6.15	11.75	15.15	14.72	14.44	14.57	-0.73	-1.51	-0.49
Cter_1104	glycerate kinase	8.14	8.37	8.74	8.63	8.34	8.5	8.85	8.25	0.32	-0.28	0.33	2.18	3.2	2.58	9.46	9.72	10.91	10.57	0.53	0.42	1.17
Cter_1105	Beta-galactosidase/beta-glucuronidase	6.83	7.31	7.33	7.29	6.71	6.94	7.74	6.94	0.16	-0.47	0.17	0.74	2.68	1.36	9.86	10.13	11.96	11.17	0.55	1	1.36
Cter_1106	oxidoreductase, aldo/keto reductase	3	3	3.46	2.58	2.32	3.17	4	2.81	-0.11	-0.41	0.26	0.81	2.16	1.56	11.05	11.16	11.67	12.15	0.25	-0.32	1.16
Cter_1107	Endoglucanase	3.81	3.91	5.36	4.25	4.17	4.58	6.34	4.7	0.61	-0.01	1.39	1.65	0.97	2.77
Cter_1108	ABC-type sugar transport system, permease	4.17	4.52	4.81	3.46	4.58	4.17	7.19	6.15	-0.02	-0.28	2.36	1.03	1.76	5.79
Cter_1109	ABC transporter permease protein	4.46	4.91	5.43	4.25	4.7	5.13	7.92	6.57	0.05	-0.07	2.44	1.03	1.23	4.4	8.99	9.3	10.54	10.58	0.62	0.51	1.64
Cter_1110	family 1 extracellular solute-binding protein	7.33	7.71	8.03	7	6.52	5.46	9.8	8.77	0.01	-1.19	1.73	1.01	2.8	4.41	15.19	15.3	16.93	17.3	0.25	0.68	2.15
Cter_1111	transcriptional regulator	8.49	8.52	8.51	8.32	9.17	9.08	9.41	8.9	-0.11	-0.04	0.89	2.05	0.82	37.25	11.69	11.33	12.67	11.86	-0.6	0	0.25
Cter_1112	ATP-dependent Clp protease, proteolytic subunit	4	3.91	5	4.46	5.98	5.64	4.09	2.58	0.62	0.64	-0.02	2.38	3.43	1.01
Cter_1113	AraC-type DNA-binding domain-containing protein	4.39	3.46	3.81	3.81	4.32	4.7	4.32	3.32	-0.33	-0.14	0.72	0.69	0.77	0.26
Cter_1114	chemotaxis protein CheX	4.32	4.32	5.75	5.78	4.75	4.7	5.75	4.58	1.88	-0.12	0.74	27.2	1.9	2.59
Cter_1115	hypothetical protein	2		2.58	3.81	2	1	3.32	2	1.16	-1	0.13	1.44	0.25	1.07	9.86	10.79	12.17	11.06	1.75	1.19	1.25
Cter_1116	beta-phosphoglucomutase	2.32	3.81	2.58	3.58	3.46	2.58	3.7	2.81	-1.62	-0.14	0.28	0.16	1.13	0.8
Cter_1117	Trehalose and maltose hydrolases (possible	2.58	3.58	2.58	4.17	3	4.91	3.46	2.81	1.28	0.69	0.24	0.31	0.33	0.74
Cter_1118	Trehalose and maltose hydrolases (possible	4.32	4.46	4.46	4.81	4.17	4.32	4.58	4.58	0.09	-0.56	0.1	0.84	8.52	1.3
Cter_1119	ABC-type sugar transport system, periplasmic	7.09	7.29	7.9	8.17	7.11	6.77	8.49	7.69	0.77	-0.5	0.95	3.17	2.73	4.46	14.17	14.38	15.4	13.53	0.44	0.22	-0.55
Cter_1120	ABC-type sugar transport system, permease	6.57	6.75	7.17	7.64	6.13	6.41	8.09	7.66	0.52	-0.71	1.39	2.03	7.46	9.78
Cter_1121	ABC-type polysaccharide transport system,	6.63	6.52	7.31	7.83	6.54	7.19	7.22	7.75	0.89	-0.12	0.66	2.73	1.42	1.96
Cter_1122	two component transcriptional regulator, AraC	9.85	9.63	9.42	10.97	8.32	9.67	9.72	10.46	0.02	-0.58	0.13	1	1.93	1.16	11.17	11.5	12.51	11.5	0.65	0.32	0.4
Cter_1123	HAMP domain protein	10.94	11.06	10.99	11.98	10.6	11.1	10.61	11.76	0.05	-0.46	0.16	0.97	3.63	0.85	11.24	11.36	12.7	11.57	0.27	0.43	0.4
Cter_1124	hypothetical protein	11.63	11.6	11.77	12.63	11.07	11.48	11.72	12.13	0.22	-0.66	0.14	1.26	6.38	1.24
Cter_1125	Uncharacterized protein conserved in bacteria	11.65	11.41	11.58	12.24	10.44	11.06	11.99	11.64	0.14	-0.86	0.27	1.17	4.13	2.06	14.13	14.59	14.94	14.86	0.89	-0.15	0.79
Cter_1126	ABC transporter	7.16	7.42	6.64	7.07	6.51	6.91	6.23	6.52	-0.22	-0.79	-0.33	1.5	5.37	1.57	10.37	10.24	10.71	10.59	-0.18	-0.57	0.29
Cter_1127	L-aspartate-alpha-decarboxylase	5	4.39	4.64	5.04	5.88	6.27	5.09	4.81	0.1	0.27	0.04	0.92	1.72	1.07
Cter_1128	pantoate--beta-alanine ligase	4	5.32	4.86	5.04	5.32	6.15	4.52	3.91	0.73	0.43	-0.4	0.53	0.47	0.69
Cter_1129	3-methyl-2-oxobutanoate hydroxymethyltransferase	4.52	5.25	5.17	4.39	4.86	5.95	4.25	4.17	0.02	-0.5	-0.15	1	0.21	0.81
Cter_1130	Uncharacterized conserved protein	6.83	7.1	6.55	7.58	6.71	7.09	7.22	8.06	0.39	-0.39	0.18	0.61	3.13	1.2
Cter_1131	FMN-dependent alpha-hydroxy acid dehydrogenase	7.4	7.63	7.1	7.68	7.07	7.67	7.43	6.3	-0.16	-0.39	-0.25	0.7	2.53	1.48	14.91	14.56	15.16	14.55	-0.58	-0.65	-0.27
Cter_1132	Neutral/alkaline non-lysosomal ceramidase	8.61	8.77	8.38	8.92	8.91	9.34	8.03	7.86	-0.15	-0.04	-0.42	0.67	1.16	2.63
Cter_1133	hypothetical protein	3.7	3.17	3.81	4.81	4.17	4	4.75	3.58	0.49	-0.3	0.3	1.43	0.21	1.45
Cter_1134	GNAT acetyltransferase	4.17	4.58	4.32	4.39	5.09	4.58	4.7	4.86	-0.22	-0.05	0.08	0.49	1.11	1.15
Cter_1135	helix-turn-helix protein	5.25	4.58	5.73	5.17	6.32	6.58	4.95	3.7	0.29	0.33	-0.38	0.72	1.84	0.56	13.11	12.31	13.84	12.54	-1.4	-0.22	-0.48
Cter_1136	hypothetical protein	4.17	4.09	4.95	4.81	5.32	5.73	4.17	3.81	0.84	0.45	-0.01	6.93	4.56	1.01	11.4	11.12	12.12	10.42	-0.45	-0.23	-0.88
Cter_1137	helix-turn-helix protein	3.91	3.81	2.32	3.17	3.91	4.17	5.55	5.32	-1.05	-0.3	1.76	2.38	4.53	9.68
Cter_1138	Protein of unknown function (DUF2812)	6.11	5.95	6	5.46	6.38	5.32	6.21	5.13	-0.09	-0.17	-0.14	1.22	1.25	0.71	9.86	8.75	8.25	7.32	-1.96	-2.31	-2.41
Cter_1139	putative transcriptional regulator	2.81	2.58	3	2	2.58	2	2	2.58	-0.22	-0.46	-0.04	0.71	2.09	1.04	11.41	11.04	12.4	11.58	-0.62	0.01	0.25
Cter_1140	Methyl-accepting chemotaxis protein	9.01	8.93	8.33	9.36	5.75	6.92	9.21	9.38	-0.02	-2.05	0.24	0.96	5.04	1.54	12.83	13.16	12.73	13.66	0.65	-0.96	0.89
Cter_1141	RNA polymerase sigma factor, sigma-70 family	1.58	0		2		1	3	2.32	0.03	-0.12	0.86	1.01	1.1	1.57
Cter_1142	Domain of unknown function (DUF4179)	5.17	5	4.32	4.95	4	5.21	5.91	4.39	-0.33	-0.44	0.18	1.57	1.81	0.75
Cter_1143	crcB protein	4.86	5.09	4.81	5.25	5.64	5.98	3.91	5.83	-0.27	0	0.4	0.41	0.91	0.75
Cter_1144	AraC-type DNA-binding domain-containing protein	6.25	6.36	6.36	6.34	6.29	6.43	6.75	6.54	-0.03	-0.42	0.36	0.57	8.04	2.82
Cter_1145	thioredoxin domain-containing protein	6.54	7.18	7.58	8.23	7.01	8.26	7.87	8.02	0.46	0.44	0.67	1.46	0.3	1.92
Cter_1146	Phosphoenolpyruvate carboxykinase (GTP)	15.24	15.44	15.38	15.24	14.03	14.25	14.76	14.25	0.01	-1.33	-0.59	1.05	13.24	4.34	21.75	21.52	20.9	21.31	-0.36	-1.63	-0.35
Cter_1147	hypothetical protein	2	0	2.58	2	5.17	5.29	2.58	1	0.45	1.71	0.87	0.82	2.44	0.58
Cter_1148	permease	12.19	12.48	12.12	11.6	11.23	10.98	13.02	11.79	-0.38	-1.24	0.06	1.8	5.58	1.11	16.24	16.3	17.16	17.25	0.16	-0.05	1.07
Cter_1149	Aminoglycoside N3''-acetyltransferase	4.17	3.7	4.75	4.58	3.32	3.7	3.91	3.32	0.39	-0.57	-0.21	1.65	2.82	0.58
Cter_1150	N-acetylmannosamine-6-phosphate epimerase	5.04	5.25	5.29	5.36	4	4.75	5.25	4.52	0.12	-0.8	-0.03	0.62	3.56	1.08
Cter_1151	putative acetyltransferase	1.58	0	2	1.58		2.32	2.32		0.37	-0.02	1.34	0.82	1	0.32
Cter_1152	FAD dependent oxidoreductase domain protein	3.17	3	4.32	3.81	3.81	3.7	2.32	2.81	0.87	-0.15	-0.1	2.89	0.21	1.12
Cter_1153	Uncharacterized protein conserved in bacteria	4.17	4.39	4.32	4.32	4	3.7	3	1.58	-0.1	-0.64	-1.48	0.49	3.33	3.2
Cter_1154	ABC-type sugar transport system, permease	3.7	4	5.21	3.81	3.58	3.46	4.39	3.81	0.26	-0.6	0.24	1.2	3.65	1.9
Cter_1155	ABC transporter permease protein	3.91	4.32	5.64	4.64	4.58	4.81	4.17	3.46	0.76	-0.09	-0.04	1.79	0.65	0.92
Cter_1156	ABC-type sugar transport system, periplasmic	6.29	6.34	7.75	7.23	8.02	7.49	6.73	5.93	1.22	0.27	0.07	3.99	1.79	1.34	13.35	13.75	15.11	13.48	0.78	0.7	0.21
Cter_1157	Bacterial Ig-like domain (group 2)		1	1.58		0		1.58		0.1	-0.45	0.08	1.04	1.76	1.07
Cter_1158	Uncharacterized protein conserved in bacteria	2.58	3.81	4.25	3.58	2.81	3.91	3.91	3	0.12	-0.46	0.15	1.06	0.47	0.87
Cter_1159	Transcriptional regulator/sugar kinase	3.7	3.46	4.39	3.32	4	4.52	3	2.32	0.33	-0.01	-0.57	0.67	1	2.98
Cter_1160	Protein of unknown function (DUF4127)	6.41	6.88	7.43	6.46	6.43	6.52	6.75	5.46	0.11	-0.42	-0.13	1.09	2.53	1.17	12.21	12.3	13.01	12.59	0.22	-0.16	0.45
Cter_1161	transcriptional regulator	8.71	9.05	8.43	8.64	9.95	9.72	9.81	9.24	-0.14	0.05	0.63	1.36	1.24	3.05	14.39	13.86	15.13	14.51	-0.91	-0.21	0.2
Cter_1162	hypothetical protein	4.81	5.13	5.13	5.7	6.6	5.83	4.09	4.39	0.1	0.11	-0.1	0.89	1.23	1.15
Cter_1163	ADP-ribosylglycohydrolase	6.88	6.6	8.16	7.41	7.81	7.98	6.36	5.55	0.73	0.22	-0.33	2.03	2.26	1.89
Cter_1164	N-acetyl-beta-hexosaminidase	6.71	7.43	8.52	7.77	7.88	7.89	6.77	5.95	0.76	0.06	-0.13	1.72	0.82	1.17	11.31	11.03	12.45	11.13	-0.45	0.14	-0.1
Cter_1165	two component transcriptional regulator, AraC	7.01	7.29	7.52	7.01	7.48	7.58	6.86	6.11	0.04	-0.11	-0.32	1.04	1.62	2.01
Cter_1166	Bacteriophytochrome (light-regulated signal	7.29	7.22	7.67	7.23	7.85	8.09	6.99	6.86	0.1	0	-0.06	0.79	1.16	1.2
Cter_1167	PAS domain S-box	7.36	7.48	7.47	7.5	8.64	8.77	7.61	7.23	-0.1	0.41	0.07	0.16	7.61	1.67
Cter_1168	glyoxalase/bleomycin resistance	8.53	8.6	8.67	8.4	8.53	8.69	8.76	7.58	-0.01	-0.46	-0.02	1.18	14.77	1.02	16.5	16.59	17.59	16.35	0.22	0.1	-0.07
Cter_1169	hypothetical protein	13.77	14.07	13.32	13.35	13.3	13.13	13.51	12.79	-0.57	-0.87	-0.43	2.8	4.6	2.33	17.62	18.06	20.87	15.57	0.85	2.03	-1.93
Cter_1170	metal dependent phosphohydrolase	8.81	8.39	8.07	8.78	7.37	7.34	8.97	8.38	-0.07	-1.2	0.09	1.12	5.22	0.77	14.67	14.57	14.59	15.35	-0.13	-0.95	0.75
Cter_1171	two component transcriptional regulator, AraC	7.67	7.69	7.75	7.79	8.41	8.38	7.44	6.69	0.02	0.01	-0.34	0.95	0.81	2.84	11.7	11.23	12.01	10.89	-0.8	-0.6	-0.72
Cter_1172	hypothetical protein	2	2.81	2.58	2	2	3	3.46	3.17	-0.04	-0.19	0.49	0.94	0.71	1.65
Cter_1173	glycoside hydrolase family protein	8.27	8.52	8.95	8.45	8.46	8.8	8.15	7.63	0.14	-0.18	-0.19	1.25	2.09	1.8	15.13	14.9	15.26	15.01	-0.36	-0.76	-0.04
Cter_1174	hypothetical protein	4.7	4.32	4.09	3.91	5.04	5.25	4.75	4.46	-0.35	-0.08	0.03	1.78	0.7	1.09
Cter_1175	hypothetical protein	9.39	9.38	9.65	9.21	10.09	9.84	9.91	8.94	-0.06	-0.05	0.01	0.75	0.8	1.05	13.29	13.31	16.69	12.12	0.09	2.16	-1.07
Cter_1176	LytTR family two component transcriptional	1	1	0	1.58	4.17	2.81	2.32	1	-0.12	0.7	0.47	0.9	1.91	1.85
Cter_1177	hypothetical protein	6.43	6.51	5.81	5.39	6	6.19	6.86	6.15	-1.02	-0.77	0.12	4.24	23.2	1.74
Cter_1178	hypothetical protein	2.58	2.81	2.58	3	4.17	3.7	3	4.7	0.31	0.17	0.33	0.39	1.51	1.23
Cter_1179	hypothetical protein	9.08	9.02	9.08	9.51	10.07	9.74	9.24	9.34	0.06	0.04	0.18	1.09	0.83	1.47	14.38	14.37	15.8	13.99	0.04	0.39	-0.3
Cter_1180	ABC-type sugar transport system, periplasmic	4.39	4.25	6.27	9.22	2.81	2.58	3.17	2.32	2.64	-1.56	-1.3	2.02	7.82	5.38	12.38	13.65	14.61	13.7	2.36	1.12	1.37
Cter_1181	ABC-type sugar transport system, permease	3.46	1.58	4	7.43	1.58	0	1	2	2.05	-0.41	-0.07	1.55	1.28	1.03	14.98	13.66	13.15	11.23	-2.35	-2.51	-3.6
Cter_1182	ABC-type polysaccharide transport system,	3	3.17	4.58	8.07	1	0	1	2.32	2.02	-2	-0.48	1.66	4.3	1.38
Cter_1183	ABC-type sugar transport system, periplasmic	6.43	6.75	6.74	6.55	6.66	6.64	7.08	6.29	-0.04	-0.32	0.09	0.83	2.5	1.29
Cter_1184	AraC-type DNA-binding domain-containing protein	4.52	4.95	5.46	5.64	5.91	5.64	5.09	4.58	0.55	0.08	-0.01	2.02	1.28	0.99	8.34	8.75	9.67	8.88	0.8	0.31	0.61
Cter_1185	hypothetical protein	5.78	6	5.52	5.67	6.13	6.23	5.55	5.98	-0.21	-0.2	0.24	1.81	2.52	0.61
Cter_1186	protein of unknown function (DUF1793)	5.04	5.46	5.17	5.91	5.21	4.09	4.75	4.09	0.44	-0.53	-0.41	0.49	1.75	2.01	10.53	10.43	11.58	10.98	-0.13	0.06	0.52
Cter_1187	Pyruvate-formate lyase	4.7	5.13	5.75	6.09	5	4.64	4.17	3.7	0.76	-0.35	-0.55	2.24	1.95	2.36
Cter_1188	glycyl-radical enzyme activating protein family	3	2.81	3.46	3.81	2	1.58	2.58	0	0.61	-1.07	-0.5	2.41	4.26	1.34
Cter_1189	transcriptional regulator	6.93	7.08	6.82	6.46	7.13	6.64	5.78	5.29	-0.36	-0.36	-1.35	2.25	2	11.92	12.64	12.95	17.94	14.29	0.62	3.86	1.7
Cter_1190	putative beta-xylosidase	5.09	5.46	5.52	5.81	4.09	3.46	5.93	5.95	0.07	-1.31	0.45	0.89	3.84	1.97
Cter_1191	Beta-galactosidase/beta-glucuronidase	4.58	5.09	4.17	4.64	3.17	3.32	5.09	3.46	0.01	-1.49	-0.12	0.99	6.12	1.12
Cter_1192	ABC-type sugar transport system, permease	2	2.81	1	2.58	0	2	2.32	2.58	-0.49	-0.59	0.66	0.69	1.56	0.27
Cter_1193	ABC transporter permease protein	3.32	3.17	2.81	2.81	2	2.58	3.17	3.17	-0.52	-1.03	0.01	3.67	5.54	1.04
Cter_1194	ABC-type sugar transport system, periplasmic	5.09	5.78	6.09	5.55	5.98	6.02	5.83	4.75	0.07	-0.09	0.04	1.06	0.8	0.94
Cter_1195	putative transcriptional regulator	7.92	8.05	7.69	8.1	8.03	8.25	7.54	7.35	-0.04	-0.33	-0.23	0.83	5.73	1.96	13.63	13.4	13.97	13.14	-0.36	-0.57	-0.4
Cter_1196	hypothetical protein					0	0		0		-0.44	-0.01		5.87	1.01
Cter_1197	Uncharacterized protein conserved in bacteria	5.73	5.32	6.21	6.38	6.09	6.85	6.81	7.01	0.55	0.07	1.22	1.98	1.21	2.98
Cter_1198	Glycosyl Hydrolase Family 88	3.17	1.58	3.81	3	2.32	2.81	2.32	1.58	0.56	-0.17	-0.75	0.73	0.83	0.52
Cter_1199	ABC-type sugar transport system, permease	3.58	3.17	4.58	3.32	3.7	4.39	4.52	4.52	0.26	-0.01	1.02	0.8	1.01	2.96
Cter_1200	ABC transporter permease protein	2.81	2.81	2.81	2.81	3	3.58	2.81	2.81	-0.04	-0.02	0	2.51	1.03	1.03
Cter_1201	ABC-type sugar transport system, periplasmic	6.39	6.32	6.98	6.85	7.03	7.09	7.38	6.44	0.57	0.05	0.52	5.33	0.39	2.62	13.53	13.75	15.26	13.76	0.45	0.67	0.3
Cter_1202	two component transcriptional regulator, AraC	4	3.17	4.64	4.7	5.32	5.21	3.81	5.39	0.57	0.31	0.47	1.55	1.59	1.29
Cter_1203	integral membrane sensor signal transduction	2	2	2.81	3.32	4.09	4.25	2.81	3.58	1	1.14	0.82	3.05	79.9	1.99
Cter_1204	hypothetical protein	3.46	3.17	3	3.17	4.81	4.64	3.17	3.58	-0.15	0.32	0.03	1.41	2.3	1.06
Cter_1205	ABC-type sugar transport system, periplasmic	4.91	4.7	4.52	5.13	4.52	5.09	4.86	4	0	-0.32	-0.1	1.03	2.27	0.74	8.43	8.73	10.98	8.47	0.6	1.4	0.12
Cter_1206	ABC-type sugar transport system, permease	2.81	1.58			2.32	3.17	1.58	2	-1.87	-0.08	-0.12	2.29	0.9	0.92
Cter_1207	ABC-type polysaccharide transport system,				0	2	2.58	1.58		0.02	1.07	0.45	1.04	6.34	1.61
Cter_1208	ABC-type sugar transport system, periplasmic	5	5.32	5.32	6.11	5.86	6.23	5.43	4.95	0.05	0.02	-0.01	0.96	0.87	0.99
Cter_1209	AraC family transcriptional regulator	3.58	3.46	4.52	5.25	5.67	5.61	5.13	5.55	1.26	0.96	1.67	2.82	7.72	3.67
Cter_1210	Beta-xylosidase	6.27	6.23	6.34	6.64	6	6	7.07	6.66	0.07	-0.62	0.8	1.19	7.39	11.86
Cter_1211	Glycosyl Hydrolase Family 88	2	2.81	2.58	4.32	3.32	2	3.46	3.81	0.28	-0.08	0.63	0.85	1.08	1.67
Cter_1212	Bacterial surface proteins containing Ig-like	5.83	5.61	6.86	6.17	4.52	5.52	5.7	5.29	0.48	-0.66	-0.06	1.74	2.49	0.79	9.56	9.84	11.05	10.13	0.56	0.46	0.64
Cter_1213	putative glycosylase	3.7	3.46	4.32	4.32	3.17	3.91	4.32	3.81	0.67	-0.29	0.48	3.11	1.87	2.96
Cter_1214	AraC-type DNA-binding domain-containing protein	2.81	3.81	4.39	4.17	4.09	4.17	3.58	4.17	0.38	0.15	0.34	1.31	0.72	0.7
Cter_1215	ABC-type sugar transport system, periplasmic	5.43	5.46	5.83	6	5.49	5.49	5.64	5.09	0.4	-0.41	0.05	3	5.46	2.23
Cter_1216	ABC-type sugar transport system, permease	2.81	2.58	3.17	3.46	3	2.81	3.7	3.46	0.48	-0.13	0.92	2.12	1.5	4.2	13.21	12.34	14.94	10.9	-1.53	0.67	-2.19
Cter_1217	ABC-type polysaccharide transport system,	1	1	0	1	2	2.81	2.58	3.32	-0.21	0.32	1.64	1.26	2.01	2.98
Cter_1218	helix-turn-helix protein	6.86	7.09	6.99	6.85	7.42	7.31	7.57	6.58	0	-0.12	0.11	1.08	1.55	1.29
Cter_1219	Uncharacterized conserved protein	7.1	6.79	7.49	7.03	7.51	7.06	7.64	6.61	0.19	-0.1	0.07	0.67	0.76	0.85	12.85	12.82	13.2	12.66	0	-0.56	-0.11
Cter_1220	MazG nucleotide pyrophosphohydrolase	3	3	3.32	3.32	2	2.32	3	2.81	0.33	-1.08	-0.01	7.64	15.79	1.01
Cter_1221	DNA repair protein radc	6.55	6.97	6.86	6.49	7.11	6.39	7.43	5.75	0.01	-0.25	0	1.01	1.47	1.01
Cter_1222	hypothetical protein	1	0	0	0	1	1.58		0	-0.05	0.05	-0.11	0.94	0.89	0.9
Cter_1223	helix-turn-helix protein	1	1.58	1	1.58	1	2.32	0		-0.71	-0.37	-0.65	0.13	0.46	2
Cter_1224	hypothetical protein	0	0	2.58	0	0	2.81	0	0	0.37	0.1	0	1.16	0.91	1.03
Cter_1227	Transcriptional regulator	3.91	5.36	4.95	4.75	5.21	5.32	4.46	3.7	0.56	-0.27	-0.35	0.68	0.69	0.76
Cter_1228	ABC-type multidrug transport system, ATPase	4.32	4.75	4.7	4.52	5.36	5.88	4.75	3.17	0.14	0.03	-0.13	0.77	1.12	1.14	10.79	10.77	12.34	11.73	0.02	0.51	1
Cter_1229	ABC-2 family transporter protein	4.95	4.95	5.21	4.81	5.17	5.49	4.58	4.52	-0.04	-0.16	-0.09	0.78	3.06	1.27
Cter_1230	ABC-2 family transporter protein	4.86	5.17	5.09	4.17	4	5.75	4.91	3.58	-0.19	-0.06	-0.28	1.26	0.93	1.43
Cter_1231	two component regulator propeller	2	2.32	3.81	4.09	8.09	7.68	4	4.09	1.99	3.53	1.82	5.37	11.19	4.77
Cter_1232	putative xylanase/chitin deacetylase	4.32	4.32	6.21	5.83	10.41	9.23	6.48	6.02	2.05	3.02	2.33	8.27	5.42	117.53
Cter_1233	DNA-3-methyladenine glycosylase (3mg)	6.52	6.38	5.93	6.07	5.95	6.21	5.83	4.81	-0.52	-0.69	-0.72	3.15	7.53	2.75	14.01	13.75	14.83	13.91	-0.42	-0.14	-0.02
Cter_1234	Rubrerythrin	5.29	4.7	4.39	4.52	5	4.32	4.58	3.32	-0.29	-0.23	-0.21	1.43	1.38	1.25	13.69	13.48	14.63	13.44	-0.33	-0.04	-0.17
Cter_1235	PAS domain-containing protein	8.4	8.42	7.94	8.14	8.25	8.2	7.89	7.53	-0.43	-0.55	-0.53	3.11	5.67	7.17	12.14	11.63	12.61	11.95	-0.87	-0.46	-0.11
Cter_1236	TetR family transcriptional regulator	6.04	6.17	5.61	5.21	5.13	5.46	5.73	4.91	-0.78	-1.04	-0.49	3.46	11.33	2.92	7.9	8.41	7.92	6.64	0.98	-0.86	-1.16
Cter_1237	drug resistance transporter, EmrB/QacA subfamily	4.75	5.49	6.21	5.21	6.78	6.66	6.09	4.39	0.26	0.33	0.05	1.2	1.76	1.06
Cter_1238	radical SAM protein, TIGR01212 family	6.23	6.78	7.02	6.67	6.02	6.61	6.81	6.92	0.06	-0.3	0.04	1.06	1.77	0.92	9.74	9.15	9.59	10.09	-1.02	-1.01	0.42
Cter_1239	putative xylanase/chitin deacetylase	3	2.81	3.17	3.32	3.91	4.17	3	3	0.19	0.25	0.09	1.58	3.01	1.26
Cter_1240	ABC transporter, permease protein	5.09	4.95	4.58	4.46	4.46	4.64	4.64	3.58	-0.6	-0.78	-0.45	4.07	9.04	2.03
Cter_1241	ABC transporter, permease protein	4.58	4.52	4.46	3.58	4.09	4.32	4.17	4.32	-0.26	-0.73	-0.02	1.39	14.39	0.99
Cter_1242	ABC-type polar amino acid transport system,	0	1.58	0	1.58	1.58	2.58	2.32		-2.16	0.46	0.06	0.05	0.54	1.04
Cter_1243	family 3 extracellular solute-binding protein	4.86	5	4.25	4.58	4.46	4.32	4.75	3	-0.49	-0.78	-0.39	2.47	5.4	1.44	10.5	10.62	11.42	10.54	0.27	-0.05	0.12
Cter_1244	Collagen triple helix repeat (20 copies)	5.95	6.51	7.69	6.58	7.3	7.85	7.52	6.27	0.57	0.15	0.46	1.5	1.44	1.63
Cter_1245	putative transcriptional regulator	6.6	6.71	6.86	6.3	6.43	6.92	8.21	5.98	0	-0.33	0.05	1.05	2.93	1.05
Cter_1246	Na+-driven multidrug efflux pump	4.17	4.32	4.7	4.09	3	3.17	4.17	3.32	0.02	-1.34	-0.2	1	18.65	1.67
Cter_1247	hypothetical protein				1		0	1		0.07	-0.34	0.37	1.06	4.76	2.09
Cter_1248	recombinase	4.17	4.52	5.29	6.13	4.39	5	5.04	5.09	1.02	-0.06	0.52	2.18	0.82	2.1
Cter_1249	Collagen triple helix repeat (20 copies)	3.91	4	3.7	3.7	2.81	4.25	3.7	4.17	-0.35	-0.3	0.12	5.02	1.45	0.81
Cter_1250	Uncharacterized conserved protein	4.7	4.64	4.09	4.39	5.09	6	4.25	3.91	-0.46	-0.01	-0.37	2.51	0.99	3.97
Cter_1251	Uncharacterized conserved protein	4.52	4.86	4.75	4.17	5.83	6.73	4.58	4.46	-0.13	0.32	-0.37	1.25	1.82	0.07	10.92	10.7	11.38	10.42	-0.35	-0.46	-0.41
Cter_1252	ABC-type antimicrobial peptide transport system,	3.58	4.09	3.58	3	2.81	2.32	2.58	2.58	-0.37	-1.15	-0.67	1.54	3.57	2.14
Cter_1253	ABC-type transport system, involved in	5.49	5.58	5.75	4.95	4.95	5.09	4.95	3.7	-0.01	-0.87	-0.75	1.05	19.77	2.38
Cter_1254	Major Facilitator Superfamily	4.95	5.25	5.49	4.32	4	4.17	4.17	3.58	-0.02	-1.14	-0.94	1.04	7.89	4.34
Cter_1255	Transcriptional regulator	4.75	4.81	4.64	3.81	4.09	3.58	4.17	3.17	-0.36	-0.95	-0.75	1.58	3.73	3.1
Cter_1256	hypothetical protein	5.21	5.29	5.39	4.95	5.39	4.7	5.36	4.39	-0.02	-0.35	-0.06	1.12	1.79	1.14
Cter_1257	Glyoxalase/Bleomycin resistance	2.32	0	1	1	1.58	1	2		-0.99	-0.74	2	0.63	0.49	0.19
Cter_1258	ABC-type sugar transport system, permease	3	3.58	4.17	4	4.09	3	4.7	3.46	0.49	-0.08	0.57	1.7	1.1	1.77
Cter_1259	sugar ABC transporter permease	4.17	4	5.04	5.43	4.17	4.25	4.17	5.32	1.16	-0.3	0.24	3.6	3.34	1.22
Cter_1260	ABC-type sugar transport system, periplasmic	3.32	4.46	4.7	3.81	4.17	4.58	4.46	2.32	0.06	-0.3	-0.06	0.97	0.57	1.03	8.7	8.82	9.02	8.73	0.27	-0.59	0.11
Cter_1261	two component transcriptional regulator, AraC	3.46	3.46	3.58	3	4	3.32	3.58	2	-0.02	-0.07	-0.09	1.09	1.15	1.1
Cter_1262	HAMP domain-containing protein, histidine kinase	4.32	4.09	5.78	4.58	7.13	6.48	5.36	4.17	0.44	1.05	0.31	1.41	3.37	1.6	10.3	10.12	11.21	10.05	-0.27	-0.06	-0.17
Cter_1263	hypothetical protein	2.81	3.32	3.81	4	3.32	3	3	4	0.51	-0.23	0.23	1.81	1.58	0.79
Cter_1264	Fructose-1,6-bisphosphate aldolase	11.74	11.73	12.44	11.82	12.41	12.19	13.06	11.5	0.14	-0.05	0.26	1.23	0.83	1.37	18.27	18.67	20.18	18.97	0.78	0.83	0.76
Cter_1265	ABC-type metal ion transport system, periplasmic	5.86	5.95	3.58	4.52	4.95	5.29	4.64	4.25	-1.96	-1.03	-1.37	3.33	12.07	16.03	11.18	10.63	12.07	11.02	-0.95	-0.08	-0.08
Cter_1266	ABC transporter, ATP-binding protein	1.58	1		2.58	2.32	2.58	1	0	-0.03	0.12	-0.04	0.98	1.36	1.04
Cter_1267	ABC transporter	1	1	0	2.32	0	0	1	2.81	0.34	-1.2	0.2	0.84	14.28	1.13
Cter_1268	Fe2+/Zn2+ uptake regulation protein	9.09	9.38	8.48	9.03	9.98	9.82	9.94	9.17	-0.2	-0.01	0.3	1.37	1	1.96	13.91	13.71	14.34	13.75	-0.31	-0.49	-0.08
Cter_1269	polysaccharide lyase family protein 8	4	4.7	5.83	5.32	4.95	5.46	4.91	4.25	0.97	0.23	-0.01	2.07	0.44	1	9.64	10.08	12.01	10.49	0.85	1.24	0.91
Cter_1270	hypothetical protein	0								-0.06	-0.31	-0.06	5.21	29.82	4.1
Cter_1271	Protein of unknown function (DUF1861)	0	0	2	2	1.58	1		0	2.69	0.15	0	59.46	1.41	1.03
Cter_1272	putative glycosylase	1	1	2.32	3.46	2.81	2	3.46	2.81	1.68	0.14	2.47	2.64	1.31	21.99
Cter_1273	ABC-type sugar transport system, permease	2.58	1.58	4.09	2.32	1.58	1.58	2.58	2.32	0.34	-0.32	0.06	0.83	1.51	0.93
Cter_1274	ABC transporter permease protein	3.46	2.81	4.09	3.32	3	4.25	3.17	4.09	0.31	-0.01	0.22	0.71	1	1.19
Cter_1275	ABC-type sugar transport system, periplasmic	3.32	3.32	4.17	3.91	3.7	3.17	3.58	3	0.77	-0.17	0.09	5.17	1.45	2.42	11.89	12.43	13.93	12.34	1.04	0.95	0.52
Cter_1276	transcriptional regulator	8.85	8.89	9	8.65	8.51	8.24	8.91	8.58	-0.01	-0.7	0	1.11	4.06	0.89	15.18	14.87	15.84	14.68	-0.51	-0.29	-0.41
Cter_1277	hypothetical protein	11.51	11.31	11.48	12.34	10.24	11.37	12.21	12.24	0.19	-0.55	0.76	1.21	2.09	2.91	16.35	16.69	17.34	17.64	0.67	0.01	1.34
Cter_1278	Nitroreductase	7.3	7.48	8.09	7.49	8.34	8.32	7.44	6.87	0.2	0.1	-0.02	1.37	1.81	0.92	15.47	15.6	16.87	15.39	0.29	0.37	0
Cter_1279	Phospholipid-binding protein	6.04	5.93	6.81	6.15	7.07	7.28	5.81	5.67	0.18	0.33	-0.03	1.29	5.42	1.06
Cter_1280	Arabinose efflux permease	6.43	6.78	7.5	6.88	7.79	8.15	6.36	6.19	0.37	0.32	-0.22	1.57	2.53	0.47
Cter_1281	AraC-type DNA-binding domain-containing protein	5.75	5.46	6.17	5.17	5.52	5.32	5.25	5.36	-0.4	-0.4	-0.05	0.52	2.47	1.07
Cter_1282	ABC-type nitrate/sulfonate/bicarbonate transport	2	1.58	2.32	1.58	1	2	1.58	1	0.59	-0.36	-0.02	0.28	1.72	0.98
Cter_1283	ABC-type nitrate/sulfonate/bicarbonate transport		1	1.58	2	1	1.58	2.32	1.58	0.56	0.37	1	1.45	0.38	2.05
Cter_1284	NMT1/THI5-like protein	1.58	0	0	1.58	1.58	1	2.32	1.58	-0.02	-0.68	0.11	0.98	0.33	1.07
Cter_1285	hypothetical protein	1	0	0	2.32	2	1.58	0	1	0.19	0.14	0.01	1.07	0.78	1.02
Cter_1286	ABC-type Fe3+-hydroxamate transport system,	7.29	7.11	6.52	7.02	6.34	5.81	7.81	7.51	-0.36	-1.04	0.5	1.72	3.74	3.26	12.67	12.34	12.48	12.51	-0.55	-1.04	-0.08
Cter_1287	ABC-type Fe3+-siderophore transport system,	5.73	5.93	5.32	5.88	5.58	5.09	6.49	6.75	0	-0.62	0.58	0.96	2.73	2.12
Cter_1288	ABC-type enterobactin transport system, permease	6.02	6.25	6.32	6.44	5.75	5.61	5.91	6.3	0.06	-0.7	0.21	0.85	4.44	0.65
Cter_1289	ABC transporter	6.02	5.81	6.38	6.27	4.81	4.58	5.49	6	0.23	-1.22	-0.04	1.76	5.88	0.97
Cter_1290	hypothetical protein	4.52	4.52	4.25	4.46	6.61	6.69	5.09	3.91	-0.15	1.06	0.05	1.75	21.53	0.88
Cter_1291	hypothetical protein	4.46	4	4.17	4.09	6.61	5.73	4.75	3.91	-0.14	0.38	0.21	0.72	1.64	0.6
Cter_1292	transcriptional regulator, LuxR family protein	1	1.58	0		3.91	3.81	1	1	-1.27	1.12	-0.5	2.95	4.11	0.23
Cter_1293	Histidine kinase-, DNA gyrase B-, and HSP90-like	3	3.7	3.17	3.17	7.1	5.93	3.46	2.58	-0.21	1.22	-0.09	0.71	2.55	0.89
Cter_1295	hypothetical protein	4.32	5.04	4.39	4.75	4.58	4.86	4.7	4.09	-0.54	-0.14	-0.21	0.37	1.31	0.72
Cter_1296	hypothetical protein	3	3	2.81	3.32	3.32	1.58	3	2.58	-0.04	-0.28	-0.04	0.87	1.28	1.62
Cter_1297	putative transcriptional regulator	2	1.58	1.58	2.32	2	2	1.58	1	0.04	-0.09	-0.02	1.03	1.29	0.98
Cter_1298	5-methyltetrahydropteroyltriglutamate--	10.63	10.74	9.35	8.93	8.57	8.34	12.2	10.01	-1.95	-2.05	0.04	6.93	10.57	1.04	14.21	14.46	16.1	14.42	0.51	0.81	0.28
Cter_1299	Transcriptional regulator	6.92	7.07	6.79	6.89	7.22	7	6.82	5.91	-0.11	-0.28	-0.3	1.64	2.23	1.93	12.62	12.49	14.07	12.8	-0.18	0.42	0.25
Cter_1300	Fe-S oxidoreductase, related to NifB/MoaA family	8.11	7.85	7.92	7.83	8.18	8.34	7.8	7.02	0.01	-0.14	-0.12	0.96	1.81	1.33	11.63	11.72	12.43	11.59	0.22	-0.16	0.04
Cter_1301	putative oligopeptide transporter, OPT family	9.61	10.03	6.25	5.93	10.21	10.1	6.39	5.46	-4.83	-0.11	-3.74	10.27	1.36	8.57
Cter_1302	putative acyltransferase	6.41	6.46	3.32	3.46	6.64	6.58	3	3.17	-4.22	-0.28	-3.18	26.43	3.26	8.16	10.96	9.78	11.29	9.84	-2.09	-0.58	-1.02
Cter_1303	Biotin carboxylase	8.05	8.34	4.7	4.75	8.33	8.23	4.75	3.46	-4.66	-0.3	-3.85	15.17	2.35	7.28	17.23	15.88	18.66	12.69	-2.4	0.4	-4.37
Cter_1304	DNA repair photolyase	8.29	8.57	4.75	4.32	8.34	8.39	4.81	3	-5.15	-0.43	-4.05	12.68	3.54	5.3	16.49	15.54	17.83	13.09	-1.67	0.32	-3.25
Cter_1305	Glycine/serine hydroxymethyltransferase	8.41	9.02	5.61	5.61	8.83	8.93	5.58	4.86	-3.78	-0.14	-3.2	6.46	1.35	6.38	14.42	13.47	15.21	12.82	-1.67	-0.17	-1.49
Cter_1306	peptidase M20 family protein	6.7	7.15	4.32	3.58	7.16	6.95	4.58	4.46	-3.56	-0.23	-2.05	5.64	1.67	5.24	13.9	13.34	15.62	11.23	-0.96	0.66	-2.54
Cter_1307	oxidoreductase domain-containing protein	7.22	7.58	3.32	2.32	7.52	7.18	3.32	3	-5.69	-0.34	-4.25	7.32	2.02	13.19	12.39	10.93	12.54	10.59	-2.6	-0.74	-1.69
Cter_1308	Coenzyme F390 synthetase	6.83	7.06	3	2	7.38	7.19	4	3.58	-5.54	-0.13	-3.18	7.58	1.54	16.47
Cter_1309	Acetyltransferase (GNAT) family	5.73	6.23	3.58	4.7	7.64	7.23	4.7	4.86	-1.6	0.29	-0.54	2.41	1.72	1.84	12.65	11.45	13.23	11.53	-2.13	-0.36	-1.02
Cter_1310	short-chain dehydrogenase/reductase SDR	5.29	5.52	5.17	4.46	5.52	5.7	5.36	4.17	-0.48	-0.25	-0.22	1.82	2.95	1.4	12.38	12.21	14.3	12.78	-0.25	0.84	0.47
Cter_1311	NADH:flavin oxidoreductase	5.32	5.04	5.25	5	6.13	6.17	5.43	4	-0.18	0.05	-0.23	0.5	1.32	0.69	11.72	11.65	13.12	11.43	-0.07	0.37	-0.21
Cter_1312	Sugar diacid utilization regulator	9.97	10.05	9.23	9.94	10.54	10.76	9.26	9.46	-0.2	-0.03	-0.2	1.34	0.5	1.4
Cter_1313	Methyl-accepting chemotaxis protein	7.15	7.24	6.78	7.18	8.07	7.88	7.17	7.04	-0.09	-0.01	0.06	1.28	0.99	0.74	13.71	13.63	14.12	12.91	-0.09	-0.51	-0.71
Cter_1314	Permeases of the major facilitator superfamily	6.51	6.46	6.73	6	7.28	6.87	7.12	5.81	-0.06	-0.1	0.1	0.86	0.71	0.81
Cter_1315	Lysophospholipase	5.58	6.11	5.67	5.7	6.3	6.17	5.88	4.64	-0.14	-0.06	-0.15	0.74	1.16	1.19
Cter_1316	4Fe-4S ferredoxin iron-sulfur binding	5.75	6.13	5.95	5.39	5.93	5.52	5.32	5.09	-0.15	-0.44	-0.26	1.27	2.17	1.67	13.3	13.26	14.43	13.51	-0.02	0.13	0.28
Cter_1317	transcriptional regulator	5.46	6.36	5.49	5.25	5.86	6.17	6.17	5.13	-0.06	-0.02	-0.13	1.08	1.01	0.88
Cter_1318	polysaccharide lyase family protein 8	5.91	6.43	6.52	6.23	6.19	6.43	9.2	7.75	0.07	-0.16	2.1	0.91	1.52	3.59	14.61	16.28	16.92	16.06	3.09	1.19	1.5
Cter_1319	ABC-type sugar transport system, periplasmic	5.58	5.32	5.7	5.43	5.29	5.73	8.67	7.16	0.33	-0.29	2.25	0.17	2.33	4	15.32	17.49	18.33	17.69	4	1.81	2.4
Cter_1320	ribose ABC transporter, permease protein	5	4.95	4.46	4.32	3.17	4	7.1	6.21	-0.8	-1.25	1.8	8.42	4.75	7.31	9.28	11.51	10.57	10.6	4.11	0.28	1.37
Cter_1321	RNA related	1	0	2.58	2.81	2.32	1	5.39	4.64	1.9	0.54	4.28	2.54	0.43	5.3
Cter_1323	integral membrane sensor signal transduction	4.95	4.75	5.55	4.52	5.91	5.36	6.63	5.25	0.33	0.17	0.81	0.65	0.54	2.27
Cter_1324	two component transcriptional regulator, AraC	5	4.95	5.46	5.52	6.17	5.93	5.32	5.93	0.52	0.11	0.37	5.01	1.55	1.51
Cter_1325	Methyl-accepting chemotaxis protein	3.32	4	3.81	4.32	4.86	4.52	5.36	5.78	0.46	0.04	1.45	0.52	1.09	2.65
Cter_1326	ABC-type sugar transport system, ATPase	6.49	6.71	6.77	6.39	7.76	7.29	7.04	6.07	-0.01	0.02	0.03	1.08	1.07	1.09
Cter_1327	Methyltransferase	4.39	4.86	4.86	3.91	6.57	6.71	4.75	4.32	-0.1	0.77	0.18	1.12	3.89	0.56
Cter_1328	hypothetical protein	2.58	3.58	2.32	2.58	3.58	3.81	3	2.58	-0.07	-0.23	-0.42	0.92	0.62	0.57
Cter_1329	putative transcriptional regulator	3.32	3.17	3	2.58	3.7	2.32	1.58	2.58	-0.36	-0.13	-0.46	2.04	1.15	1.44
Cter_1330	hypothetical protein	1		1		0		0		-1.32	-0.23	-0.18	0.07	1.35	0.84
Cter_1331	Major Facilitator Superfamily	8.73	8.89	8.6	9.16	8.54	9.08	7.86	8.99	-0.19	-0.32	-0.25	0.61	2.58	0.79
Cter_1332	Lysophospholipase	6.75	6.82	6.7	6.51	6.44	7.26	6.15	6.34	-0.21	-0.18	-0.1	2.74	1.52	1.2
Cter_1333	AraC-type DNA-binding domain-containing protein	7.32	7.56	7.58	7.94	7.35	8.05	7.4	7.32	0.1	-0.05	0.19	0.84	1.11	0.43
Cter_1334	Na+/H+ antiporter, bacterial form	10.47	10.53	10.46	11.12	10.01	10.47	10.65	10.92	0.07	-0.57	0.13	0.91	4.94	1.26	14.77	14.45	15.37	14.69	-0.53	-0.34	0
Cter_1335	Glyoxalase/Bleomycin resistance	8.14	8.08	8.07	9.04	6.87	7.38	8.39	9.22	0.07	-1.1	0.33	1.06	7.25	1.39
Cter_1336	short chain dehydrogenase	5.09	4.64	7.95	6.09	6.44	6.25	7.64	4.86	1.5	0.3	0.41	1.91	1.92	1.26	14.31	14.91	15.84	15.68	1.15	0.49	1.42
Cter_1337	L-threonine 3-dehydrogenase	5.43	5.17	8.46	6.52	7.52	8.04	8.04	6.13	1.61	1.19	1.28	1.97	6.07	2.29	14.4	14.85	16.33	15.16	0.87	0.85	0.82
Cter_1338	Transcriptional regulator/sugar kinase	7.12	7.19	7.89	7	7.97	8.01	6.69	6.54	0.03	0.06	-0.24	0.98	1.93	1.98
Cter_1339	putative transcriptional regulator	5.64	5.46	6.21	5.49	5.39	5.73	4.58	4.81	0.17	-0.38	-0.42	0.76	3.58	1.79	11.39	11.46	12.23	11.1	0.18	-0.12	-0.21
Cter_1340	hypothetical protein	1	0	1	1	3.81	2.32		0	0.27	0.42	-0.11	0.79	1.41	0.9
Cter_1341	Uncharacterized protein conserved in bacteria	4.58	4.75	5.17	5.13	5.95	6.07	5	5.09	0.44	0.42	0.24	3.33	5.59	1.58	10.19	10.58	11.78	10.26	0.76	0.54	0.15
Cter_1342	AraC-type DNA-binding domain-containing protein	6.86	7.13	6.77	6.39	7.26	6.85	7.16	5.98	-0.36	-0.26	-0.08	1.96	1.76	1.14
Cter_1343	Zn-dependent carboxypeptidase	6.55	6.93	6.51	5.43	6.43	5.88	6.29	5.25	-0.53	-0.67	-0.53	1.57	2.55	2.02	15.67	15.13	15.8	14.97	-0.93	-0.76	-0.61
Cter_1344	putative acyltransferase	3	2.58	3	2.32	3	4.09	3	1.58	-0.4	-0.01	-0.31	0.42	1	0.61
Cter_1345	ribose ABC transporter, permease protein	5.36	5.58	5.98	5.29	5.86	5.61	5.61	4.81	0.04	-0.17	-0.03	1.04	1.66	1.06
Cter_1346	ABC-type sugar transport system, ATPase	4.52	4.64	5.64	3.58	5.46	4.52	4.32	3.17	-0.2	-0.05	-0.4	0.87	0.92	1.85
Cter_1347	ABC-type sugar transport system, periplasmic	6.7	6.89	6.98	6.04	7.2	6.85	6.46	5.39	-0.09	-0.17	-0.47	1.14	1.56	2.06	14.68	14.68	16.79	14.58	0.05	1.01	-0.02
Cter_1348	short-chain dehydrogenase/reductase SDR	4.58	4.95	4.64	3.91	4.32	5	4.7	3.7	-0.34	-0.27	-0.19	1.5	1.8	1.35	11.29	11.1	12.93	10.06	-0.29	0.59	-1.13
Cter_1349	PfkB domain-containing protein	4.86	3.81	3.91	1.58	5.64	5.43	3.17	1	-0.15	0.14	-0.83	1.07	0.77	1.54
Cter_1350	Glyoxalase/Bleomycin resistance	3.7	3.7	3	0	4	3.17	1	2	-1.23	-0.23	-1.46	1.5	1.44	2.44
Cter_1351	L-iditol 2-dehydrogenase	4.09	4.25	2.81	3	3.7	3.58	2.81	2.81	-1.61	-0.78	-1.01	7.23	5.52	3.81	14.01	13.58	15.52	13.78	-0.73	0.47	-0.15
Cter_1352	Transcriptional regulator/sugar kinase	5.09	5.21	6.19	5.83	6.19	6	6.44	6.38	0.88	0.07	1.3	3.98	1.4	5.39	12.63	12.87	13.53	13.25	0.49	-0.07	0.69
Cter_1353	hypothetical protein	1.58	0		0			1	0	-0.15	-0.27	-0.96	0.91	1.27	0.4
Cter_1354	helix-turn-helix protein	5.21	5.43	5	5.81	5.91	6.39	5.43	5.58	0.33	0.04	0	0.6	0.74	0.99
Cter_1355	AraC-type DNA-binding domain-containing protein	9.72	9.72	9.07	9.57	8.5	8.28	10.2	9.81	-0.3	-1.36	0.44	1.68	7.66	8.11
Cter_1356	Mn-dependent transcriptional regulator	7.85	7.79	7.2	7.75	7.03	6.6	8.22	7.61	-0.23	-1.01	0.18	1.48	4.21	2.53	11.17	10.9	11.43	10.62	-0.44	-0.64	-0.46
Cter_1357	ABC transporter, permease/ATP-binding protein	7.58	7.03	7.53	8.44	6.52	7.69	7.06	7.71	0.33	-0.26	0.04	1.29	1.42	1.05
Cter_1358	ABC transporter, permease/ATP-binding protein	7.06	6.71	7.48	7.78	6.25	7.15	6.93	6.87	0.55	-0.32	0.02	2	1.75	1.07
Cter_1359	natural resistance-associated macrophage protein	14.89	14.73	14.68	15.15	13.66	14.04	15.74	14.87	0.02	-1.11	0.43	1	8.57	2.38	12.93	13.38	13.84	13.25	0.87	-0.06	0.39
Cter_1360	hypothetical protein	7.67	7.64	6.98	7.74	7.67	7.58	7.27	7.29	-0.1	-0.41	-0.05	1.17	3.88	1.12	11.95	11.54	12.5	11.33	-0.69	-0.38	-0.53
Cter_1361	Beta-glucanase/Beta-glucan synthetase	6.23	5.88	6.34	7.27	6	6.04	6.32	6.88	0.4	-0.32	0.32	1.41	2.31	1.42
Cter_1362	Beta and Gamma crystallin/Carbohydrate binding	5.25	5.64	6.13	6.34	6.15	6.34	5.32	5.93	0.54	0.05	0.25	2.06	0.75	0.68
Cter_1363	carbohydrate binding domain protein	4.7	4.39	4.52	5.58	5.29	5.61	5.21	5.13	0.16	0.05	0.56	1.14	1.3	2.35
Cter_1364	Chitinase	5.21	5.39	5.36	5.78	5.61	5.75	5.09	5.67	0.13	-0.14	0.16	0.77	2.39	0.78
Cter_1365	hypothetical protein	9.28	9.23	8.2	8.71	9.35	8.53	8.65	8.86	-0.82	-0.37	-0.11	2.74	1.7	1.2
Cter_1366	hypothetical protein	4.25	3.58	3.46	2	4.32	2.58	4.39	3	-0.37	-0.04	-0.78	1.27	0.97	0.15
Cter_1367	Catalase	8.22	8.48	8.04	7.52	9.49	8.21	9.01	7.85	-0.52	-0.07	0.07	2.11	0.91	1.15	16.6	17.75	18.25	17.1	2.15	0.6	0.57
Cter_1368	Fe2+/Zn2+ uptake regulation protein	7.74	8.07	7.18	6.97	8.83	7.47	8.78	7.26	-0.91	-0.02	0.06	3.42	1.01	1.08
Cter_1369	BNR/Asp-box repeat-containing protein	9.91	10.13	9.92	10.04	10.13	10.14	10.15	9.54	-0.09	-0.32	-0.03	0.61	3.15	0.89
Cter_1370	RNA polymerase sigma factor, sigma-70 family			0	0	8.61	9.96			-0.05	6.1		2.8	11.36		11.33	10.93	15.03	7.98	-0.67	2.43	-3.21
Cter_1371	toxin secretion/phage lysis holin			0		8.02	9.3			-0.04	5.64		2.6	11.19
Cter_1372	peptidoglycan-binding domain-containing protein	2.81	2.58	4.25	5.61	14.18	15.2	4.39	4.09	2.03	8.32	1.67	2.63	19.52	7.23	11.82	12.33	16.51	10.87	0.98	3.31	-0.85
Cter_1373	hypothetical protein	10.28	10.52	9.68	9.82	11.14	11.04	10.49	9.89	-0.7	-0.01	-0.04	3.37	1	0.87	13.21	12.6	14.23	12.85	-1.05	0.04	-0.27
Cter_1374	RNA polymerase sigma factor, sigma-70 family	5.49	5.81	5.52	5.49	8.39	8.85	5.73	5.39	0.01	1.54	0.17	1.02	7.85	0.42	9.57	9.51	10.85	9.16	-0.05	0.27	-0.32
Cter_1375	Domain of unknown function (DUF4367)	6.02	6.36	5.43	5.04	8.28	8.74	5.58	4.95	-1.02	1.03	-0.58	3.22	5.43	2.76
Cter_1376	hypothetical protein	8.28	8.55	7.55	7.95	10.08	9.9	7.63	7.13	-0.55	0.49	-0.75	2.2	3.11	4.12
Cter_1377	hypothetical protein	3.91	3.58	4.86	6.13	14.15	15.16	4.32	3.58	1.44	7.47	0.04	2.18	17.06	1.12	12.39	12.94	16.77	12.73	1.05	3.04	0.41
Cter_1378	hypothetical protein	10.61	10.92	9.09	9.75	11.16	11.26	9.34	9.51	-1.32	-0.06	-0.83	2.93	1.28	2.57	12.49	12.19	14.04	11.53	-0.49	0.51	-0.86
Cter_1379	DtxR family iron (metal) dependent repressor	4	3.32	4.39	5.36	7.04	8.5	2.32	2.58	0.82	2.05	-0.61	1.67	3.68	1.71
Cter_1380	putative Fe-S oxidoreductase	5.7	5.49	5.64	6.7	9	10.28	4.46	4.46	0.2	2.12	-0.77	1.18	4.72	2.92
Cter_1381	two component transcriptional regulator, winged	6.17	5.98	6.11	6.21	7.68	8.75	5.21	5.58	0.04	0.77	-0.23	0.92	2.69	1.36	11.54	10.92	12.37	11.89	-1.07	-0.13	0.42
Cter_1382	Signal transduction histidine kinase	6.46	7.04	6.07	6.85	8.19	9.51	6.27	5.46	-0.39	0.48	-0.37	0.58	1.73	1.62
Cter_1383	Glutathione peroxidase	7.03	7.72	7.46	7.36	8.69	9.72	7.75	6.79	-0.27	0.32	0.07	0.64	1.55	0.89	14.83	14.7	15.81	14.45	-0.18	0	-0.29
Cter_1384	putative transcriptional regulator	6.91	7.14	7	6.66	6.71	6.93	7.3	6.39	-0.14	-0.56	-0.02	1.47	5.41	1.02	13.59	13.59	14.18	13.57	0.05	-0.35	0.06
Cter_1385	drug resistance transporter, EmrB/QacA subfamily	4.91	5.36	5.61	4.91	7.09	8.23	4.46	4.75	0.04	0.91	-0.24	1.02	2.69	0.67
Cter_1386	hypothetical protein	7.01	7.16	7.11	6.94	6.13	7.42	7.69	6.99	-0.05	-0.25	0.31	1.41	1.43	2.67	8.73	8.43	9.28	8.56	-0.49	-0.38	-0.09
Cter_1387	RNA polymerase sigma factor, sigma-70 family	5.09	4.81	4.75	4.75	2.81	4.39	5.29	3.7	-0.09	-0.91	-0.25	1.31	2.23	0.69
Cter_1388	Glyoxalase/Bleomycin resistance	5.86	5.75	6.54	6.17	4.75	5.7	6.89	5.93	0.39	-0.6	0.54	2.2	2.51	2.56
Cter_1389	cupin domain-containing protein	4.7	4.09	3.81	4.09	2.32	2	4.64	3.46	-0.2	-1.78	-0.58	1.28	4.93	0.26
Cter_1390	putative transcriptional regulator	7.1	7.19	6.73	7	7.64	8.17	7.43	6.79	-0.23	0.04	0.06	1.89	0.76	1.51	11.57	11.1	11.71	11.25	-0.8	-0.75	-0.24
Cter_1391	hypothetical protein					0	0	1			-0.44	0.37		5.87	2.09
Cter_1392	beta-lactamase	4.91	5.04	5.29	4.7	5.49	5.52	5.83	5.17	0.01	-0.05	0.63	0.98	1.45	4.95
Cter_1393	transcriptional regulator	2.32	3.58	2.81	2	3	3.7	2.81	2.58	-0.02	-0.43	-0.65	1.03	0.46	0.47
Cter_1394	hypothetical protein	2.81	3.46	3.17	2.58	4.25	3.7	2.81	2	-0.04	0	-0.19	1.08	1.01	1.28
Cter_1395	Protein of unknown function (DUF1565)	1		2.32	1	2.32	1	2	2	0.09	0.54	1	0.96	0.43	1.98
Cter_1396	Carbohydrate binding module (family 6)/Glycoside	5.46	5.83	6.11	5.75	7.42	7.35	6.09	5.78	0.09	0.59	0.17	1.14	3.5	1.5
Cter_1397	integral membrane sensor signal transduction	4.91	5.17	6	5.81	6.11	5.73	5.88	5.09	0.87	0.02	0.44	3.79	1.08	2.45
Cter_1398	two component transcriptional regulator, AraC	5.25	5.73	6.39	6.36	5.58	5.78	5.52	5.49	0.68	-0.14	0.31	2.22	1.51	0.4
Cter_1399	ABC-type polysaccharide transport system,	4.09	4.09	4.17	4	3	3.46	4.58	4.09	-0.01	-1.04	0.44	1.26	8.3	26.72
Cter_1400	ABC-type sugar transport system, permease	3.17	3.7	4.09	4	3.32	2.32	4	4	0.28	-0.56	0.23	1.43	1.83	1.4
Cter_1401	glycoside hydrolase family 4	5	5.17	5.52	4.25	4.64	5.04	5.09	4.64	0	-0.56	-0.07	0.98	4.92	0.6
Cter_1402	ABC-type sugar transport system, periplasmic	5.67	5.67	6.43	5.75	4.64	4.64	5.93	4.7	0.15	-1.23	-0.06	1.23	14.56	0.9	12.28	12.22	13.06	12.62	-0.05	-0.18	0.41
Cter_1403	hypothetical protein	3.46	4.39	2.81	3.58	4.09	4.58	3.17	3.17	-0.12	-0.25	-0.25	0.89	0.57	0.75
Cter_1404	putative Radical SAM domain protein	4.25	4.46	5.13	5.78	5.88	6.23	3.81	4.91	0.86	0.65	0.27	2.32	5.67	0.74
Cter_1405	Major Facilitator Superfamily	4.09	4.52	4.81	5.73	5.55	5.61	4.39	5.32	0.37	0.24	0.05	1.37	2	0.94
Cter_1406	Diaminopimelate decarboxylase	3	3.81	4.64	4.39	5.93	6.09	3.32	3.91	0.72	1.03	0.59	1.74	3.23	0.43
Cter_1407	hypothetical protein	4.25	4.39	4.52	4.25	5.32	5.46	3.81	3.32	0.02	0.23	-0.56	1.01	4.22	5.64
Cter_1408	hypothetical protein	0	1.58	0	0		0		1	-0.21	-0.43	-1.67	0.87	1.46	0.08
Cter_1409	transcriptional regulator, LuxR family protein	3.7	4.32	4.32	4.25	3.46	3	4.25	3.81	0.19	-0.77	0.18	0.76	2.61	0.68
Cter_1410	hypothetical protein	6.6	6.99	7.5	7.29	7.9	7.92	7.33	6.93	0.4	0.15	0.23	1.84	1.68	1.64
Cter_1411	AraC-type DNA-binding domain-containing protein	7.11	7.21	7.8	7.38	7.28	7.49	7.4	6.97	0.3	-0.3	0.13	1.83	6.8	2.62
Cter_1412	CAAX protease self-immunity	1		0	0	3	3.7		0	-0.05	1.17	-0.11	0.94	2.79	0.9
Cter_1413	hypothetical protein	1.58	2.81	1	1.58	5.09	5.39	1	1.58	-0.06	1.12	-0.55	0.95	2.57	0.6
Cter_1414	Acetyltransferases						0				-0.34			4.76
Cter_1415	putative amidohydrolase	6.49	6.83	5.52	5.78	9.23	9.17	4.58	5.46	-1.05	1.22	-0.8	3.34	6.49	1.81	10.45	10.58	12.56	9.76	0.29	1.01	-0.6
Cter_1416	FkbH-like protein	7.36	7.38	6.13	6.13	9.4	9.54	5.43	5.98	-1.8	1.07	-1.1	45.51	53.68	2.55	10.35	10.17	12.7	9.54	-0.27	1.22	-0.72
Cter_1417	3-hydroxyacyl-CoA dehydrogenase	7.6	7.84	6.15	6.75	9.24	9.47	5.78	5.88	-1.31	0.6	-1.51	3.18	5.64	4.35	12.64	12.56	15.49	10.16	-0.09	1.67	-2.35
Cter_1418	Arabinose efflux permease	6.43	6.44	5.17	5.21	7.95	8.49	3.58	4.52	-1.77	0.69	-1.68	24.54	4.87	2.73
Cter_1419	acyl-CoA dehydrogenase	6.15	6.34	4.52	4.58	8.34	8.34	3.7	4.17	-2.27	0.95	-1.79	11.43	8.24	3.68	12.7	12.35	14.99	11.63	-0.58	1.17	-0.97
Cter_1420	Phosphopantetheine attachment site	2.58	3.58	2.81	2	4.64	4		1	-0.26	0.08	-1.36	1.21	1.12	1.99	12.31	11.44	13.35	8.64	-1.53	0.05	-3.52
Cter_1421	(acyl-carrier-protein) S-malonyltransferase	6.54	6.67	4.95	4.17	8.61	8.79	5.25	4.58	-2.38	1.03	-1.56	4.8	16.94	10.33	10.17	9.5	12.1	9.61	-1.16	0.85	-0.47
Cter_1422	putative thioesterase involved in non-ribosomal	4	4.46	2.58	2.81	5.52	6.15	1	2.58	-1.68	0.38	-1.27	3.99	2.11	1.86
Cter_1423	non-ribosomal peptide synthase/amino acid	8.17	8.39	6.61	6.57	10.38	10.27	6.49	5.95	-2.23	0.87	-1.95	10.76	5.68	11.01
Cter_1424	amino acid adenylation domain protein	8.65	9.01	7.06	6.77	10.96	10.81	7.04	6.41	-2.36	0.81	-1.86	6.28	4.13	6.39	9.62	8.66	10.56	7.4	-1.69	-0.04	-2.1
Cter_1425	polyketide synthase	8.32	8.81	6.83	6.19	11.05	10.75	6.67	5.61	-2.31	0.93	-2.01	4.12	3.54	4.33	14.05	13.01	15	12.82	-1.84	-0.03	-1.13
Cter_1426	ABC-type antimicrobial peptide transport system,	9.38	9.79	8.62	7.73	11.59	10.69	8.83	8.32	-1.37	0.25	-0.61	2.65	1.44	2.61	16.08	15.47	17.53	15.53	-1.05	0.42	-0.46
Cter_1427	ABC-type transport system, involved in	10.6	11.3	9.84	9.05	12.64	11.75	10.44	9.27	-1.38	0.1	-0.5	2.39	1.15	1.6	16.81	16.09	18.31	16.22	-1.25	0.46	-0.5
Cter_1429	hypothetical protein	2	0	2.58	1		0	2.81	1.58	1.66	-0.23	0.31	0.39	1.18	0.84
Cter_1430	hypothetical protein	1	1		0	0				-1.46	-1.2	-0.98	33.31	14.28	58.96
Cter_1431	hypothetical protein	3	2	3.46	2.81	3.32	2	2.58	2	0.49	-0.53	-0.47	0.64	0.46	0.53
Cter_1432	His Kinase A (phosphoacceptor) domain/Histidine	3.7	3.46	3.58	3	4.09	3.7	3.17	2.58	0.02	-0.04	-0.36	1	0.91	2.33
Cter_1433	two component transcriptional regulator, winged	4.17	4.52	4.46	3.46	4.09	4.64	4.09	3.91	-0.18	-0.23	-0.2	1.22	1.82	0.51
Cter_1434	hypothetical protein	1				2	0			-0.05	-0.78	-0.12	0.94	0.38	0.89
Cter_1435	hypothetical protein	7.91	7.91	8.45	8.21	9.57	9.3	8.53	7.52	0.36	0.43	0.06	3.07	2.96	1.19	11.43	11.19	13.54	12.31	-0.38	1.01	0.94
Cter_1436	LysM domain-containing protein	6.07	6	6.04	6.39	6.77	6.57	6.32	5.61	0.03	-0.09	0.03	1.03	0.59	0.77	9.11	9.27	12.11	8.91	0.35	1.8	-0.12
Cter_1438	Glyoxalase/Bleomycin resistance	4.32	4.7	4.75	4.46	5.58	6.04	4.86	4.39	0.06	0.23	0.03	0.9	1.93	1.11
Cter_1439	short-chain dehydrogenase/reductase SDR	2.81	3	3.46	2.81	3.17	4.17	2	2.81	0.06	0.14	-0.16	1.07	0.63	0.83
Cter_1440	oxidoreductase domain-containing protein	2	3.17	3	2.32	3.17	3.17	1	0	0.21	-0.17	-1.2	0.87	0.76	2.02
Cter_1441	hypothetical protein	0	1.58	1.58	2	2	2.32	2.81	0	0.36	0.17	0.19	0.82	0.8	1.09
Cter_1442	ABC-type sugar transport system, permease	4.09	4.32	4.86	4.7	5.83	5.81	3.7	3.32	0.5	0.57	-0.39	2.84	4.66	2.83
Cter_1443	ABC transporter permease protein	3.7	4.09	4.52	3.81	5.49	5.43	4	3.32	0.11	0.46	-0.07	1.12	2.87	0.86
Cter_1444	ABC-type sugar transport system, periplasmic	3.46	3.32	4.32	4	4.75	4.81	4.17	2.81	0.7	0.44	0.09	3.27	4.93	0.83	11.05	10.92	12.48	10.1	-0.18	0.4	-0.85
Cter_1445	Xylose isomerase-like TIM barrel	1	2		0	2	2	1	0	-1.13	-0.12	-0.25	2	0.81	1.24
Cter_1446	Glyoxalase/Bleomycin resistance	0		0	2.32	1.58	1			0.26	0.15	-0.06	1.12	1.41	4.1
Cter_1447	oxidoreductase domain-containing protein	3.91	3.7	4.09	4.25	5.7	5	3.58	4.32	0.2	0.23	0.02	1.56	1.52	1.03
Cter_1448	AraC-type DNA-binding domain-containing protein	6.29	6.25	7	7.41	7.72	7.55	6.85	7.29	0.89	0.36	0.58	3.2	3.05	1.94
Cter_1449	amino acid adenylation domain protein	6.87	7.32	6.48	7.02	9.1	9.25	6.29	6.44	-0.09	0.83	-0.06	0.85	4.3	1.08
Cter_1450	NlpC/p60-like transpeptidase	6.55	6.95	5.43	5.93	8.37	8.16	5.88	5.43	-0.96	0.4	-0.7	2.5	2.35	2.87
Cter_1451	NlpC/p60-like transpeptidase	6.19	6.17	4.46	5.39	7.07	7.1	5.46	4.81	-1.17	0.1	-0.87	2.42	2.37	7.99	12.02	11.41	14.26	7.28	-1.05	1.12	-4.57
Cter_1452	Coenzyme F390 synthetase	7.4	7.47	5.95	6.25	9.11	9.19	6.09	6.21	-1.69	0.74	-0.9	6.59	13.51	3.17
Cter_1453	Phosphopantetheine attachment site	2.81	3	1	2	4	3.7			-1.27	0.05	-2.94	2.41	1.21	19.11	13.03	12.41	16.19	8.28	-1.07	1.95	-4.58
Cter_1454	Acyl-CoA synthetases (AMP-forming)/AMP-acid	7.34	7.89	5.39	5.73	9.55	9.53	5.83	6.11	-2.29	0.66	-0.95	4.28	3.03	2.3	13.08	12.61	15.73	11.15	-0.8	1.49	-1.81
Cter_1455	family 2 glycosyl transferase	7.17	7.5	5.32	5.55	8.99	8.78	5.39	5.43	-2.34	0.44	-1.53	6.45	2.69	4.31	11.54	10.9	12.61	9.92	-1.11	0.08	-1.51
Cter_1456	amino acid adenylation domain protein	7.56	7.92	4.86	5.55	9.31	9.24	5.64	5.39	-2.95	0.45	-1.96	4.98	2.91	6.36	12.3	11.18	13.22	11.31	-1.98	-0.05	-0.89
Cter_1457	malonyl CoA-acyl carrier protein transacylase	7.77	7.87	5.13	5	9.38	9.36	5.17	4.95	-3.85	0.57	-2.75	34.1	6.23	15.03	14.23	13.58	16.97	12.53	-1.13	1.57	-1.59
Cter_1458	L-aspartate-alpha-decarboxylase	4.25	4.17	2.58	2.58	5.32	5.83	2	1.58	-2.28	0.4	-2.45	19.71	3.27	24.76	11.93	11.46	15.31	9.23	-0.8	2.14	-2.57
Cter_1459	beta-ketoacyl synthase	8.31	8.44	5.25	5.09	9.75	9.95	4.46	4.91	-4.46	0.55	-3.37	28.84	9.48	6.26	13.76	13.04	16.07	12.09	-1.25	1.19	-1.56
Cter_1460	amino acid adenylation domain protein	8.91	8.97	5.43	5.86	10.5	10.41	5.93	5.61	-4.35	0.5	-3.27	11.63	4.72	28.63	12.28	11.65	13.54	11.05	-1.09	0.25	-1.13
Cter_1461	beta-ketoacyl synthase family protein	8.04	8.32	4.95	5.49	9.15	9.31	4.95	4.58	-3.69	0.15	-3.41	7.3	2.04	14.01	10.51	9.29	11.58	9.06	-2.16	0.08	-1.34
Cter_1462	amino acid adenylation domain protein	8.02	8.49	6.82	6.99	9.71	9.8	6.83	5.78	-1.44	0.38	-1.51	3.58	2.44	3.56	14.46	14.33	16.14	14.7	-0.18	0.63	0.31
Cter_1463	hypothetical protein	7.98	7.89	6.55	6.58	10.37	10.01	6.13	5.61	-1.88	0.95	-2.04	14.04	4.42	19.49	13.33	12.93	15.35	12.99	-0.67	0.93	-0.25
Cter_1464	cyclic peptide transporter	9.12	9.42	7.51	7.74	11.99	11.56	7.63	7.18	-2	1.07	-1.66	6.01	4.09	7.14	10.32	10.01	12.03	10.24	-0.51	0.65	0
Cter_1465	hypothetical protein	6.27	6.17	3.81	5.04	9.33	8.84	4.52	4.86	-1.72	1.33	-1.07	2.59	4.87	2.86
Cter_1467	putative hydrolases or acyltransferases	5.49	5.91	6.02	5.64	5.36	5.36	5.39	5	0.04	-0.58	-0.04	0.96	3.24	1.07
Cter_1468	Transcriptional regulator	6.23	6.23	5.61	5.61	6	6.17	6.04	5.17	-0.93	-0.61	-0.29	21.63	57.11	2.06
Cter_1469	Choline-glycine betaine transporter	5.49	5.83	6.69	6.55	6.32	6.32	7.08	5.61	0.94	-0.03	0.47	3.39	0.92	1.65
Cter_1470	Carbohydrate kinase, FGGY-like protein	6.43	6.25	7.73	6.82	6.87	7.15	7.52	5.83	0.56	0	0.02	1.71	0.91	0.96
Cter_1471	short-chain dehydrogenase/reductase SDR	4.52	3.81	5.78	4.86	3.58	4.09	5.13	3	0.43	-0.38	0.79	1.36	1.8	0.39	12.79	13.38	13.9	13	1.13	0.12	0.28
Cter_1472	Electron transfer flavoprotein, alpha subunit	4.52	4.46	6	5.58	5.55	5.7	5.58	4.09	1.44	0.31	0.09	5.33	7.31	1.14
Cter_1473	Electron transfer flavoprotein, beta subunit	5.25	6.02	7.09	6.86	8.05	7.75	7.2	5.86	1.05	0.77	0.58	2.16	2.54	1.63
Cter_1474	Sugar phosphate permease	6.04	5.88	7.72	7.38	6.87	6.88	7.31	5.98	1.84	0.05	0.43	6.64	1.4	1.73
Cter_1475	FAD/FMN-containing dehydrogenase	5.61	5.49	6.75	7.09	6.43	6.73	6.13	5.29	1.5	0.2	0.11	4.99	2.98	1.41	9.22	9.41	9.69	9.07	0.4	-0.46	-0.07
Cter_1476	transcriptional regulator	6.13	5.73	4.91	6.49	7.91	7.55	5.52	6.57	-0.03	0.5	0.02	1.04	2.39	1.02	11.68	11.31	12.93	11.64	-0.62	0.24	0.04
Cter_1477	hypothetical protein	8.81	8.73	8.8	8.81	9.66	9.27	8.91	8.49	0.02	0.1	0.04	0.99	0.63	1.45
Cter_1478	hypothetical protein	4.17	4.91	4.86	4.7	6.21	5.64	4.7	3.46	0.23	0.18	-0.04	0.75	1.33	1.03	12.74	13.19	14.28	13.27	0.87	0.5	0.6
Cter_1479	BRO family, N-terminal domain	6.44	6.21	6.44	6.21	6.7	6.46	5.83	5.04	-0.19	-0.07	-0.5	0.35	1.25	2.53	16.16	15.91	16.75	15.99	-0.4	-0.35	-0.09
Cter_1480	hypothetical protein	2.32	2	2.81	3	3.32	4.64	2	3.17	0.6	0.48	0.12	2.27	1.79	1.11
Cter_1481	Transcriptional regulator	5.55	5.93	5	5.83	5.93	6.57	6.21	5.46	-0.15	-0.2	0.07	0.8	0.38	1.21
Cter_1482	Ketopantoate reductase	3.17	2.81	3.17	3.32	3.81	4.58	2.32	3.17	0.02	0.21	-0.02	1	1.57	0.99	12.6	12.87	13.44	12.97	0.55	-0.12	0.44
Cter_1483	hypothetical protein	6.87	7.34	7.65	6.81	8.45	7.69	7.67	5.73	0.04	0.02	-0.03	1.03	1.05	1.02
Cter_1484	Predicted transcriptional regulator containing	8.98	9.21	9.67	8.79	9.98	9.91	9.3	7.98	0.03	0.04	-0.07	0.99	1.23	1.1	14	14.13	15.43	14.32	0.29	0.4	0.39
Cter_1485	hypothetical protein	6.52	6.74	6.58	6.46	7.76	7.16	6.34	6.23	-0.06	0.02	-0.11	1.35	0.94	0.69
Cter_1486	Protein of unknown function (DUF559)	9.74	9.81	9.33	9.34	10.16	10.28	9.38	8.93	-0.63	-0.14	-0.46	9.4	3.98	9.21
Cter_1487	Restriction endonuclease	8.92	8.79	8.71	8.59	9.01	8.71	8.41	7.86	-0.19	-0.28	-0.47	2.11	2.06	4.03	15.53	15.15	16.25	15.62	-0.64	-0.23	0.17
Cter_1488	hypothetical protein	0	0			1	0			-0.07	-0.13	0.31	5.61	0.8	20.34
Cter_1489	hypothetical protein	8.04	8.15	6.74	7.27	9.74	9.21	7.13	7.18	-1.16	0.24	-0.54	3.32	1.7	2.42	14.3	13.64	15.42	13.74	-1.15	0.13	-0.47
Cter_1490	LysM domain-containing protein	5.91	6.13	4.64	5.49	7.91	7.75	5.75	5.36	-0.72	0.68	-0.15	1.94	4.3	1.69
Cter_1494	hypothetical protein	5.13	5.25	5.86	5.43	5.32	5.93	5.21	4.32	0.32	-0.02	-0.12	1.89	0.94	1.36	8.67	8.43	10.7	8.67	-0.38	0.94	0.08
Cter_1495	Alpha-L-rhamnosidase N-terminal domain/Bacterial	3.32	3.17	5.21	3.81	4	4.17	3.17	3.32	0.76	0.05	0.02	1.63	1.55	1.06
Cter_1496	hypothetical protein	5.73	5.86	6.78	6.02	6.17	5.78	5.25	5.21	0.36	-0.19	-0.18	1.56	1.61	1.53	9.3	10.32	11.36	10.14	1.91	0.96	0.9
Cter_1497	ABC-type sugar transport system, permease	2.81	3.46	4.32	3.46	4.86	4.25	4.25	3	0.43	0.22	0.27	1.4	1.41	1.36
Cter_1498	ABC transporter permease protein	3.17	2.32	3.46	2.81	3.58	3.17	3.81	2	0.68	-0.5	0.76	0.42	0.19	0.37
Cter_1499	ABC-type sugar transport system, periplasmic	5.49	5.32	6.91	6.09	6.07	5.75	6.87	4.7	0.84	-0.12	0.1	2.19	0.62	0.91	12.08	12.9	15.27	13.38	1.55	1.97	1.35
Cter_1500	two component transcriptional regulator, AraC	9.26	8.92	10.1	10.47	10.93	10.82	8.86	8.85	1.14	0.6	-0.01	3.02	3.36	1
Cter_1501	HAMP domain-containing protein, histidine kinase	6.7	6.52	8.11	8.19	9.24	9.23	8.02	7.59	1.84	1.35	1.34	8.12	10.02	8.02
Cter_1502	hypothetical protein	4.91	5.25	5.09	5.43	7.81	7.85	5.46	5.17	0.36	1.4	0.13	0.31	7.95	1.4
Cter_1503	hypothetical protein	4.86	5.04	5.17	5.09	5.75	5.29	4.58	3.58	0.03	-0.02	-0.5	1.05	0.96	2.27
Cter_1504	helix-turn-helix protein	5.52	5.98	5.55	5.88	6.78	6.07	5.78	6.6	-0.43	-0.02	0.14	0.27	0.98	0.85
Cter_1505	RNA related	6.94	6.7	6.67	5.64	7.85	7.86	6.02	5.04	-0.24	0.11	-0.85	1.3	1.65	3
Cter_1507	Reverse transcriptase (RNA-dependent DNA	8.36	8.7	8.63	8.11	10.05	9.62	7.87	7.37	-0.06	0.22	-0.56	1.16	1.62	2.77
Cter_1508	hypothetical protein	8.68	8.98	9.16	8.7	10.2	9.66	8.71	7.89	0.03	0.08	-0.19	1.03	1.22	1.51	10.82	10.6	11.49	10.33	-0.35	-0.28	-0.4
Cter_1509	hypothetical protein	9.45	9.83	9.76	9.17	10.64	10	9.58	8.73	-0.07	-0.02	-0.13	1.16	0.97	1.27	12.06	11.68	13.24	12.37	-0.64	0.18	0.38
Cter_1510	hypothetical protein	8.77	8.93	9.03	8.71	9.73	9.21	8.87	7.92	0.01	-0.05	-0.14	1.04	0.91	1.37	12.72	12.95	13.72	12.72	0.47	0.02	0.08
Cter_1511	hypothetical protein	8.5	8.55	8.44	8.31	9.21	8.73	8.44	7.35	-0.22	-0.02	-0.23	4.27	0.97	1.52	16.11	15.82	17.57	15.9	-0.47	0.43	-0.13
Cter_1512	putative phosphohydrolase	8.64	8.44	8.57	8.48	9.81	9.25	8.86	7.55	-0.06	0.08	-0.23	0.69	0.78	0.64	11.22	10.85	12.12	10.63	-0.62	-0.07	-0.5
Cter_1513	BRO family, N-terminal domain	7.27	7.16	7.1	7.29	8.2	7.99	7.25	6.19	-0.02	0.01	-0.03	1.18	0.9	1.06	10.67	10.83	12.32	11.4	0.35	0.6	0.79
Cter_1514	Predicted transcriptional regulator	3.58	3.46	4	3.91	4.7	5	3.46	4.17	0.37	0.41	0.08	3.09	5.16	1.1
Cter_1515	hypothetical protein	4.39	4.09	4.46	3.32	6.55	6.44	4.75	3.46	-0.18	0.97	0.34	0.8	5.12	0.44
Cter_1516	hypothetical protein	4.25	4.17	4.17	4.17	6.07	5.88	3.81	4.17	-0.05	0.65	-0.05	1.6	4.39	0.93
Cter_1517	Uncharacterized protein conserved in bacteria	5.93	6.11	6.6	6.29	7.85	7.64	6.39	5.75	0.31	0.6	0.11	1.97	3.8	1.6
Cter_1518	RNA related	6.3	6.23	6.89	6.57	8.02	7.79	6.97	6.23	0.34	0.53	0.36	2.24	3.56	2.89
Cter_1520	Domain of unknown function (DUF4194)	5.88	6.32	6.55	6.38	7.41	6.93	6.43	6.19	0.09	0.08	0	1.13	1.21	1.03
Cter_1521	hypothetical protein	7.28	7.63	7.8	7.76	8.89	8.64	7.9	7.64	0.05	0.26	0.19	1.09	1.93	1.57	10.6	10.85	12.47	10.61	0.51	0.79	0.09
Cter_1522	Uncharacterized conserved protein	3.17	3.81	4.09	3.91	6.41	5.86	3.81	3.81	0.11	1.05	0.11	1.12	3.03	0.82
Cter_1523	hypothetical protein	3.17	3.46	3.58	4.46	5.88	5.21	3.17	4.64	0.17	0.78	0.08	1.17	2.73	0.94
Cter_1524	hypothetical protein	0		1	2	2.58	1.58	1	1.58	1.26	0.55	1.01	2.38	1.93	2.42
Cter_1525	Uncharacterized protein containing	6.88	7.17	7.24	7.85	9.3	8.63	7.61	7.59	0.05	0.58	0.43	1.05	2.27	2.07
Cter_1526	Recombinase	0			0				0	-0.04	-0.31	0	2.51	29.82	1.03
Cter_1527	site-specific recombinase, DNA invertase Pin	1.58	0	0	0		1		0	-0.15	-0.12	-0.21	0.91	1.1	0.87
Cter_1528	hypothetical protein	6.32	6.19	5.88	6.52	6.15	6.11	6.07	6.09	0.01	-0.48	-0.01	1.02	4.31	0.99
Cter_1529	Uncharacterized conserved protein	9.78	9.89	9.34	9.9	10.15	9.99	10.4	10	0	-0.21	0.49	1.05	2.09	5.73	14.64	14.37	14.58	14.08	-0.44	-0.93	-0.47
Cter_1530	23S rRNA (uracil-5-)-methyltransferase RumA	7.33	7.71	7.26	7.37	7.84	8.06	7.14	6.81	-0.01	-0.03	-0.09	0.93	1.07	1.22	13.75	13.42	14.54	13.52	-0.55	-0.17	-0.15
Cter_1531	Rubrerythrin	2.58	1.58	1	1	3.81	5	1		-0.6	0.77	-0.59	1.52	1.98	1.55
Cter_1532	hypothetical protein	2.81	4	3.32	3	3.91	3.46	3.7	2	-0.28	-0.03	-0.01	0.79	1.02	1
Cter_1533	Uncharacterized conserved protein	1	2.32	1.58	1.58	3.32	2.58	2.32	0	-0.61	0.05	-0.05	0.59	1.06	1.02
Cter_1534	Membrane protein of unknown function	4	3.91	4.58	3.81	5.95	5.88	5.46	4.25	0.15	0.85	0.75	0.8	6.98	2.48
Cter_1535	Methyl-accepting chemotaxis protein	10.31	10.34	9.78	10.23	9.82	9.81	10.08	9.88	-0.22	-0.83	-0.07	1.58	9.49	1.3	17.06	16.82	17.91	17.11	-0.38	-0.12	0.13
Cter_1536	peptidase M23	10	10.11	10.06	10.3	11.5	11.29	10.72	10.22	0.13	0.33	0.56	0.59	2.66	7.35
Cter_1537	Integral membrane protein CcmA involved in cell	10.66	10.92	11.06	10.99	11.4	11.14	11	10.71	0.04	-0.05	-0.01	1.07	1.17	1.01	16.97	16.92	18.16	17.08	-0.04	0.19	0.19
Cter_1538	penicillin-binding protein, 1A family	12.21	12.27	11.51	11.86	12.2	12.29	11.6	11.16	-0.56	-0.47	-0.75	2.71	10.05	16.32	17.15	16.61	17.81	16.72	-0.93	-0.29	-0.34
Cter_1539	Uncharacterized protein conserved in bacteria	6.34	6.39	7.52	6.99	7.01	7.15	6.6	5.83	0.83	0.01	0.01	2.97	1.72	0.92
Cter_1540	glutamate 5-kinase	9.55	9.56	8.48	9.14	8.85	9.1	9.36	8.65	-0.65	-0.92	-0.3	2.11	27.19	2.86	14.88	14.53	15.23	14.54	-0.58	-0.56	-0.25
Cter_1541	PAP2 superfamily	9.12	9.19	8.78	9.38	11.51	11.02	7.91	7.65	-0.05	0.78	-1.22	0.87	3.33	8.59
Cter_1542	oligopeptide/dipeptide ABC transporter	8.14	8.57	7.77	7.22	7.59	8.37	8.21	8.4	-0.8	-0.41	0.4	2.27	2.04	0.32	11.37	11.38	12.59	12.21	0.07	0.21	0.9
Cter_1543	oligopeptide/dipeptide ABC transporter	7.11	7.76	7.18	6.49	6.94	7.62	7.48	7.52	-0.35	-0.19	0.41	1.4	1.39	0.4	11.84	11.29	12.09	11.75	-0.95	-0.65	-0.01
Cter_1544	dipeptide/oligopeptide/nickel ABC transporter	6.97	7.58	6.51	6.46	6.58	7.56	7.19	7.29	-0.56	-0.14	0.54	1.84	1.24	0.21	10.85	10.9	11.47	11.48	0.15	-0.32	0.7
Cter_1545	dipeptide/oligopeptide/nickel ABC transporter	7.52	8.07	7.29	6.75	7.4	8.14	7.5	7.94	-0.62	-0.12	0.56	1.85	1.25	0.3
Cter_1546	ABC-type dipeptide transport system, periplasmic	9.72	9.92	8.69	8.4	9.13	9.57	10.33	9.67	-1.61	-0.71	0.23	6.54	5.2	2.09	18.54	18.14	19.61	19.43	-0.67	0.08	0.95
Cter_1547	hypothetical protein		1			1				-0.11	-0.19	-0.49	0.89	1.21	0.49
Cter_1548	hypothetical protein	10.35	10.76	9.29	9.83	11.83	11.43	10.14	10.29	-0.82	0.09	-0.34	2.24	1.27	0.42
Cter_1549	GGGtGRT protein	14.01	14.11	14.06	13.57	12.32	12.54	14	13.3	-0.17	-1.72	-0.15	1.5	33.76	1.84	19.89	19.87	19.43	19.04	0.02	-1.29	-0.75
Cter_1550	NifU-like domain-containing protein	12.29	12.05	12.32	11.75	10.08	10.73	11.58	10.76	-0.18	-1.59	-0.61	0.63	6.61	2.76	20.07	20.12	20.46	20.01	0.15	-0.53	0.02
Cter_1551	polyphosphate kinase 1	8.14	7.65	7.64	8.01	6.82	7.85	7.61	7.77	0.02	-0.52	-0.01	1	1.98	1
Cter_1552	Exopolyphosphatase	7.98	7.69	7.74	7.47	7.95	8.14	7.16	7.58	0	-0.18	-0.1	1.06	1.95	1.12
Cter_1554	Glycosyltransferases involved in cell wall	8.34	7.55	8.52	8.85	9.01	8.22	8.19	8.49	0.27	0.61	0.14	1.24	0.08	1.16	13.4	13.3	14.15	13.71	-0.13	-0.21	0.38
Cter_1555	flagellin domain-containing protein	16.08	16.04	16.59	16.71	16.35	16.05	17.03	16.87	0.6	-0.21	0.98	4.66	1.81	5.39	21.23	21.05	22.12	21.77	-0.27	-0.08	0.61
Cter_1556	carbon storage regulator (csrA)	5.29	5.32	4.91	5.95	6.09	6.07	5.93	5.75	0.18	0.01	0.6	0.83	1.18	3.93	14.5	14.34	15.25	14.18	-0.24	-0.21	-0.24
Cter_1557	Uncharacterized protein conserved in bacteria	7.69	7.27	7.3	7.98	8.31	8.16	7.47	7.4	0.05	0.22	0	1.03	0.27	0.98	16.47	16.38	16.96	16.02	-0.11	-0.44	-0.36
Cter_1558	hypothetical protein	6.07	5.55	6.54	6.81	7.02	6.64	5.78	6.13	0.59	0.14	0.07	1.82	0.65	1.11
Cter_1559	flagellar hook-associated protein 3	9.83	9.62	9.99	10.26	10.3	9.8	10.03	9.58	0.23	-0.05	0.09	1.55	0.87	1.42	12.2	12.41	13.96	12.71	0.44	0.7	0.58
Cter_1560	flagellar hook-associated protein FlgK	9.51	9.13	9.91	10.12	10.64	10.3	9.76	9.26	0.48	0.02	0.06	1.89	1.07	1.18	11.79	11.74	13.65	12.18	-0.04	0.79	0.46
Cter_1561	flagellar hook-associated protein FlgK	9.22	8.6	9.38	9.8	10.4	9.94	9.79	9.31	0.31	0.02	0.35	1.34	0.94	1.59	11.83	11.99	14.06	12.12	0.35	1.12	0.36
Cter_1562	FlgN protein	8.66	8.09	8.83	9.38	9.25	8.93	9.25	9	0.39	0.37	0.53	1.43	0.13	1.91	13.46	13.75	14.11	13.41	0.58	-0.29	0.03
Cter_1563	Anti-sigma-28 factor, FlgM	9.22	8.6	9.37	9.83	10.03	9.54	9.78	9.39	0.33	0.33	0.41	1.35	0.33	1.68	13.15	13.33	15.05	14	0.38	0.82	0.91
Cter_1564	hypothetical protein	8.87	9.2	8.86	8.77	9.89	9.51	9.37	8.25	-0.1	-0.01	-0.02	1.33	0.99	1.02	15.61	15.64	16.5	15.37	0.11	-0.08	-0.16
Cter_1565	phosphoribosyltransferase	9.76	9.7	9.66	9.68	9.93	10.23	9.33	8.51	-0.09	-0.18	-0.5	1.96	3.15	3.04
Cter_1566	ATP-dependent exoDNAse (exonuclease V), alpha	9.2	9.48	9.64	9.37	9.41	9.54	8.9	8.34	0.02	-0.29	-0.4	1	2.77	2.51	14.12	13.82	14.89	13.97	-0.49	-0.19	-0.07
Cter_1567	hypothetical protein	9.32	9.56	9.48	9.77	9.77	9.57	10.49	9.53	0.22	-0.2	0.52	0.46	1.82	2.36
Cter_1568	Hemolysins and related proteins containing CBS	9.75	9.47	9.64	9.8	9.47	9.28	10.4	9.07	0.05	-0.44	0.18	0.92	2.69	0.71	14.84	14.76	15.79	15.51	-0.09	-0.03	0.74
Cter_1569	hypothetical protein	2.81	2	3.32	4.17	3.17	2.32	3.81	3.32	0.91	-0.46	0.75	1.73	0.37	1.95
Cter_1570	S-adenosylmethionine synthetase	9.41	9.57	9.26	9.08	8.86	8.91	9.64	8.55	-0.37	-0.89	-0.06	2.98	9.41	1.12	18.02	17.9	19.21	18.06	-0.16	0.19	0.12
Cter_1571	putative thioesterase	5.32	5.52	4.86	5.21	4	4.75	5.95	4.75	-0.24	-1.01	-0.01	1.67	4.27	1	12.3	11.81	12.24	11.07	-0.84	-0.93	-1.13
Cter_1572	glycoside hydrolase family protein	5	5.17	4.95	5.13	5.17	6.04	9.02	8.86	-0.06	-0.14	4.26	0.66	0.64	17.34	11.28	11.49	12.59	13.73	0.44	0.29	2.48
Cter_1573	Beta-1,4-xylanase	5	4.7	4.64	4.86	4.32	5.29	8.14	7.83	-0.03	-0.23	3.39	1.12	1.51	11.36	9.58	9.7	8.59	9.34	0.27	-1.76	-0.16
Cter_1574	hypothetical protein	3.81	4.58	5	4.17	5.46	5.86	8.51	8.04	0.11	0.17	4.09	1.08	1.4	6.7
Cter_1575	ABC-type sugar transport system, periplasmic	6.85	7.14	7.29	7	7.29	7.64	13.61	12.98	0.02	-0.04	7.02	0.99	0.84	26.02	15.2	15.33	16.87	19	0.29	0.62	3.8
Cter_1576	Beta-xylosidase	4.17	3.81	4.75	4.09	4.75	5.17	7.59	7.21	0.17	0.09	3.66	0.78	1.37	10.8
Cter_1577	ABC-type sugar transport system, permease	4.17	3.7	4	3.7	4.39	4.52	6.85	7.06	-0.3	-0.1	2.97	0.48	0.67	5.5
Cter_1578	ABC-type polysaccharide transport system,	5.95	6.17	5.95	6.17	4.81	6.02	7.85	8.74	-0.19	-0.5	1.81	0.35	1.93	2.92
Cter_1579	two component transcriptional regulator, AraC	8.29	8.55	8.75	8.68	7.77	8.26	8.06	8.55	0.11	-0.62	0.27	1.29	3.9	0.59	12.12	11.7	12.79	12.23	-0.71	-0.28	0.19
Cter_1580	signal transduction histidine kinase LytS	7.91	8.07	8.31	8.2	7.97	8.3	7.93	8.08	0.16	-0.3	0.1	1.82	3.55	0.77	11.41	11.41	12.29	11.72	0.05	-0.09	0.38
Cter_1581	ATP-dependent metalloprotease FtsH	14.4	14.55	14.5	15.03	13.97	14.42	14.69	14.6	0.11	-0.58	0.11	0.84	4.61	1.39	18.19	18.09	18.58	18.16	-0.13	-0.53	0.05
Cter_1582	hypoxanthine phosphoribosyltransferase	7.29	7.01	6.67	7.29	5.81	6.17	7.49	6.46	-0.09	-1.21	-0.34	1.16	7.01	0.29	17.36	17.14	17.31	17.29	-0.35	-0.92	0.01
Cter_1583	tRNA(Ile)-lysidine synthetase	9.27	9.32	9.53	9.63	8.38	9.19	9.69	9.42	0.19	-0.6	0.33	2.28	2.86	3.35	11.89	11.85	12.37	11.67	-0.02	-0.45	-0.14
Cter_1584	replicative DNA helicase	12.72	12.61	12.72	12.82	11.47	12.1	13.35	12.67	0.02	-0.96	0.39	1.01	5	3.21	13.62	13.24	13.53	13.13	-0.64	-0.96	-0.4
Cter_1585	ribosomal protein L9	11.05	10.77	10.91	10.91	9.66	10.21	11.36	10.61	-0.06	-1.02	0.06	0.77	4.93	0.81	18.46	18.19	18.95	18.64	-0.44	-0.44	0.25
Cter_1586	phosphoesterase RecJ domain-containing protein	12.18	12.04	12.33	12.27	10.98	11.35	12.81	12.11	0.03	-1.11	0.36	1.03	9.09	2.72	14.37	14	14.3	14	-0.62	-0.94	-0.28
Cter_1587	MazG-like family	8.52	8.47	8.22	8.74	7.75	7.64	9.62	9.16	0	-0.99	1.13	0.96	7.43	17.78
Cter_1588	Prephenate dehydratase	8.62	8.53	7.86	8.55	7.99	7.88	7.92	8.18	-0.22	-0.86	-0.13	1.38	6.25	1.23	13.72	13.49	14.03	13.56	-0.36	-0.6	-0.08
Cter_1589	TIGR02453 family protein	10.05	9.67	8.93	10.26	9.38	9.52	9.22	9.37	-0.06	-0.59	-0.18	1.07	3.47	1.29	15.52	15.09	14.63	13.95	-0.73	-1.67	-1.46
Cter_1590	hypothetical protein	5.32	5.04	4.91	5	5.32	5.73	4.7	4.46	-0.14	-0.11	-0.25	1.43	1.45	1.73
Cter_1591	Phosphomannomutase	2.81	3.17	2.81	2.32	3.32	3.46	3	1.58	-0.31	-0.06	-0.22	1.6	1.26	1.28	10.01	9.99	10.94	10.15	0.02	-0.04	0.22
Cter_1592	ABC-type sugar transport system, periplasmic	5.67	5.25	5.86	5.78	6.04	5.39	5.61	4.81	0.05	-0.14	-0.37	0.94	0.73	0.23	11.39	11.44	13.2	11.05	0.15	0.74	-0.25
Cter_1593	ABC-type sugar transport system, permease	3.7	3.81	4.17	3	3.7	3.58	3.91	3	-0.02	-0.48	-0.03	0.95	3.93	1.06
Cter_1594	ABC-type polysaccharide transport system,	3	2.81	3.81	3.46	3.7	4.39	3.7	2	0.6	0.19	0.26	2.64	1.69	0.68
Cter_1595	glycosyl hydrolase family 16 protein	0	0	1	2.32	3	2.32	1	1	1.28	1.11	1.01	2.08	3.58	4.08
Cter_1596	hypothetical protein				0					0.02			1.04
Cter_1597	Carbohydrate binding domain protein	5.09	4.64	4.91	5.21	5.43	5.75	5.09	5.13	0.05	0.04	0.14	0.96	0.85	1.26
Cter_1598	two component transcriptional regulator, AraC	4.32	5	4.91	5.17	5.7	5.98	5.32	5.04	0.34	0.04	0.16	0.62	1.11	1.26
Cter_1599	multi-sensor signal transduction histidine	4.52	4.7	4.52	5.32	6.48	6.17	4.91	5.09	0.18	0.56	0.2	0.78	3.14	1.44
Cter_1600	hypothetical protein		1		0	1.58	1	2		-0.11	0.01	0.2	0.89	0.97	1.15
Cter_1601	phosphotriesterase family protein	4.09	4.52	4.95	5.39	4.58	4.81	5.13	5.09	0.5	-0.02	0.6	1.75	1.05	2.22
Cter_1602	Entner-Doudoroff aldolase	3.17	3.58	3.81	4.39	2.32	3.17	4.17	2.81	0.24	-0.59	0.07	1.31	2.42	1.11
Cter_1603	phosphoglycerate dehydrogenase	2.58	2.32	1.58	1.58	3.17	2.81	1.58	0	-1.01	-0.18	-0.95	4.14	0.46	2.19
Cter_1604	glucose-6-phosphate isomerase	3.46	2.58	2.81	1	3.46	3.32	2.32	1	-0.04	-0.25	-0.32	0.97	0.55	1.3
Cter_1605	Shikimate 5-dehydrogenase	3	2.81	3.17	2.32	0	3.32	2.32	1.58	-0.18	-0.3	-0.62	0.73	1.18	3.28
Cter_1606	glycosyl hydrolase family 88 protein	2.81	3	3.81	2.81	3.81	2.81	2.81	1	0.12	-0.05	-0.34	1.12	0.94	1.36
Cter_1607	putative sugar isomerase	3.17	3.58	3.58	3	3.58	3	4.52	2.32	-0.02	-0.32	0	1.06	1.69	0.99
Cter_1608	ABC-type sugar transport system, permease	3.32	4.52	4.32	4.52	4.7	4.25	3.32	4.58	0.51	-0.06	1.24	0.65	0.93	0.24
Cter_1609	sugar ABC transporter permease	3	2.58	3.81	2.81	3.91	3.7	3.32	1	0.24	0.04	-0.38	0.77	0.85	0.71
Cter_1610	ABC-type sugar transport system, periplasmic	4.46	4.64	4.52	4.25	4.46	3.58	5.09	3.81	-0.14	-0.53	0.01	1.59	1.96	0.96	11.31	11.82	12.34	11.57	0.98	0.04	0.33
Cter_1611	transcriptional regulator	6.57	6.61	5.67	6.36	6.92	6.36	5.61	5.81	-0.41	-0.21	-0.43	1.69	1.53	1.91	14.16	13.98	15.05	14	-0.27	-0.08	-0.08
Cter_1612	hypothetical protein	1.58	1.58	1	1	2	2.32	1	1.58	-0.86	-0.02	-0.11	20.31	1.12	0.87
Cter_1613	xylulokinase	5.04	5.36	4.86	4.25	4.91	4.91	3.46	3.81	-0.55	-0.58	-0.98	1.96	3.87	2.53
Cter_1614	aldo/keto reductase	3.91	5.21	4.7	4.58	5.13	4.81	4.09	3.58	0.57	-0.07	-0.27	0.63	0.91	0.78	11.1	10.67	11.7	11.22	-0.73	-0.34	0.2
Cter_1615	hypothetical protein	4.09	3.58	3.46	3.17	3.32	3.32	3.32	2.32	-0.19	-0.59	-0.35	1.33	2.79	1.55	9.85	9.11	9.21	9.1	-1.29	-1.45	-0.66
Cter_1616	L-iditol 2-dehydrogenase	4.52	4.91	4.25	3.91	4.58	4.52	4.81	2.81	-0.57	-0.45	-0.25	2.18	2.78	1.22	11.73	11.99	11.86	11.08	0.53	-0.76	-0.56
Cter_1617	hypothetical protein	1	0			0	0		0	-0.05	-0.32	-0.11	0.94	1.51	0.9
Cter_1618	hypothetical protein	5.04	5.13	6.04	5.86	6.19	5.81	5.73	5.39	1.02	0.01	0.6	8.31	1.06	6.28
Cter_1619	Glucosamine 6-phosphate synthetase, contains	3.17	4	4	2.81	2.58	2	3	3.17	-0.04	-1.06	-0.53	1.04	2.71	0.42
Cter_1620	Glyoxalase/Bleomycin resistance	3.17	2.58	2.32	2.32	1	1.58	1.58	2	-0.28	-1.33	-0.51	1.41	4.21	1.59
Cter_1621	putative dehydrogenase	3.58	3	4.39	3.17	3.32	3.7	3	2.58	0.51	-0.09	-0.06	0.6	1.21	0.92
Cter_1622	Trehalose utilization	3	3.32	3.81	3.32	4.09	3.81	3.17	2.81	0.22	0	-0.22	1.39	1.02	0.32
Cter_1623	Transcriptional regulator/sugar kinase	1.58	1	2.32	2.58		1.58	2.58	1	0.93	-0.35	0.13	2.2	1.43	0.86
Cter_1624	transcriptional regulator	9.22	9.29	8.62	8.8	9.48	9.28	8.37	8.27	-0.66	-0.27	-0.63	4.31	2.34	3.37	12.11	11.72	13.81	12.3	-0.65	0.64	0.26
Cter_1625	hypothetical protein	5.32	5.55	5.25	4.91	5.86	5.83	6.11	5.13	-0.33	-0.11	0.17	2	1.61	1.44
Cter_1626	ABC-type sugar transport system, permease	4.17	4.58	6.23	5.64	4.25	4.09	5.49	4.64	1.6	-0.47	0.61	3.44	2.59	2.38
Cter_1627	sugar ABC transporter permease	4.86	4.46	5.39	5.46	4.17	4.09	5.46	4.39	0.56	-0.64	0.06	2.07	3.27	0.89
Cter_1628	ABC-type sugar transport system, periplasmic	6.88	7.21	7.46	7.43	5.55	6.17	7.23	6.69	0.17	-1.14	0.06	1.42	4.93	0.77	13.02	12.81	13.24	13.12	-0.33	-0.68	0.18
Cter_1629	alcohol dehydrogenase zinc-binding	6.38	6.38	6.39	6.83	5.36	5.13	6.98	6.48	0.02	-1.2	0.56	1.01	6.8	29.3
Cter_1630	Glyoxalase/Bleomycin resistance	7.14	7.07	6.92	7.47	5.61	5.91	7.24	7.13	0.06	-1.46	0.11	0.92	18.62	1.44
Cter_1631	Glycosyl hydrolase family 9/N-terminal ig-like	6.73	7.11	7.26	7.47	6.81	7.3	7.31	7.26	0.07	-0.15	0.15	1.11	1.55	1.34
Cter_1632	Transcriptional regulator/sugar kinase	1		1	0	0	0	0	0	-1.31	-0.32	-0.11	0.08	1.51	0.9
Cter_1633	ABC-type sugar transport system, periplasmic	5.29	5.25	5.95	6	4.39	4.32	6.02	5.86	0.81	-1.1	0.74	8.4	9.32	4.3	8.74	8.74	10	8.96	0.05	0.25	0.29
Cter_1634	ABC-type sugar transport system, permease	1.58	2.58	1	2.32	2.32	2	1.58		-0.85	-0.14	-0.51	0.47	1.19	1.42
Cter_1635	ABC-type polysaccharide transport system,	4.25	4.58	4.95	5.09	3.7	4.09	4.46	4.7	0.38	-0.7	0.12	1.91	4.32	0.78
Cter_1636	Histidine kinase-, DNA gyrase B-, and HSP90-like	6.92	7.31	7.22	6.94	6.7	7.06	7.67	7.29	-0.01	-0.47	0.25	0.94	2.94	1.72
Cter_1637	two component transcriptional regulator, AraC	6.17	7.01	6.34	6.3	6.21	6.7	7.84	6.63	-0.2	-0.16	0.33	0.77	1.29	1.37
Cter_1638	ribosomal protein S18	11.17	11.2	11.04	10.97	10.96	11.24	11.23	10.6	-0.32	-0.53	-0.06	14.72	11.07	1.47	19.29	19.3	19.76	19.5	0.07	-0.46	0.28
Cter_1639	single stranded DNA-binding protein (ssb)	10.12	10.03	10.01	9.85	8.55	8.59	9.66	8.76	-0.13	-1.58	-0.51	1.92	17.17	2.64	18.43	18.38	19.14	18.75	-0.04	-0.24	0.39
Cter_1640	ribosomal protein S6	10.05	9.92	9.9	9.84	8.98	8.92	9.41	9.19	-0.1	-1.16	-0.41	1.64	8.73	2.73	19.32	19.33	19.03	18.92	0.07	-1.13	-0.31
Cter_1641	argininosuccinate lyase	8.49	8.49	8.75	9.03	8.56	8.95	8.69	8.44	0.26	-0.21	0.15	1.83	2.88	1.97	13.95	13.77	14.97	14.09	-0.27	0.04	0.22
Cter_1642	Transcriptional regulator/sugar kinase	6.77	6.54	7.07	7.21	7.25	7.42	7.22	6.54	0.33	0.04	0.16	1.93	0.66	1.62	11.87	11.82	13.1	12.09	-0.04	0.22	0.29
Cter_1643	Uncharacterized conserved protein	6.13	6.07	6.54	7.18	5.09	6.86	5.21	5.95	0.52	-0.05	-0.01	1.85	1.06	1
Cter_1644	amidohydrolase family protein	6.69	6.91	7.17	7.9	6.85	7.5	6.89	7.75	0.33	-0.05	0.07	1.44	0.88	1.08
Cter_1645	ABC-type sugar transport system, permease	6.04	6.13	6.91	7.1	5.49	6.49	6.11	6.29	0.99	-0.22	0	5.42	1.5	1.02
Cter_1646	sugar ABC transporter permease	6.15	5.64	6.54	6.81	6.04	6.58	6.21	6.3	0.5	-0.03	0.21	1.7	1.05	1.33
Cter_1647	ABC-type sugar transport system, periplasmic	10.27	10.3	10.61	11.66	9.6	10.57	10.37	11.05	0.4	-0.32	0.13	1.4	1.77	1.17	11.11	11.18	12.51	11.1	0.18	0.37	0.07
Cter_1648	Transcriptional regulator/sugar kinase	2.81	1	3	3.17	3.7	3.17	2.32	2	0.09	0.3	0.54	0.97	0.73	0.69
Cter_1649	tryptophan synthase, alpha subunit	5.91	5.91	6.7	5.95	5.73	4.95	6.81	5.32	0.12	-0.57	0.01	1.17	2.16	0.98
Cter_1650	Iron-containing alcohol dehydrogenase	5.83	5.73	6.51	5.88	5.32	5.81	5.7	4.95	0.1	-0.52	-0.12	1.14	3.94	1.51	11.49	11.74	11.24	11.18	0.51	-1.1	-0.23
Cter_1651	membrane complex biogenesis protein, BtpA family	3	2.32	3.46	2.81	1	2.32	3.58		0.43	-0.71	-0.67	0.59	1.99	0.7	12.31	12.26	12.71	12.44	-0.04	-0.52	0.21
Cter_1652	Uridine phosphorylase	3.7	2.81	3.81	3.58	2.58	2.58	2	1	0.37	-0.5	-0.87	0.67	1.91	1.91
Cter_1653	PfkB domain-containing protein	3.46	3.81	4.81	2.58	3.58	3.32	3.81	2.32	-0.11	-0.45	-0.13	0.93	2.48	1.15
Cter_1654	isochorismatase hydrolase	3.58	3.7	4.39	3.32	2.58	3.32	3.91	2	0.06	-0.76	-0.06	0.95	3.61	1.05
Cter_1655	putative ABC-type transport system, permease	4.75	4.64	5.36	4.17	3.32	4.39	5.09	2.58	0.29	-0.74	-0.09	0.73	2.61	0.94
Cter_1656	ABC-type uncharacterized transport system,	5.04	5.04	5.58	4.91	3.46	4.95	5.39	3.46	0.07	-0.57	-0.05	0.89	1.85	0.96
Cter_1657	ABC transporter	4.75	4.75	5.25	4.86	4.64	4.52	5.29	3.81	0.14	-0.51	-0.14	1.39	4.35	0.82
Cter_1658	putative ABC-type transport system, periplasmic	5.46	5.49	5.78	4.39	5.04	5.17	5.58	2.81	0.02	-0.78	-0.24	1	32.03	1.15	12.97	13.09	12.92	12.76	0.27	-0.92	-0.13
Cter_1659	transcriptional regulator	8.81	8.86	8.91	9.24	9.41	9.43	8.63	8.16	0.03	-0.03	-0.28	1.03	1.19	10.73	14.47	14.61	15.49	14.59	0.31	0.04	0.2
Cter_1660	Uncharacterized protein conserved in bacteria	8.36	8.15	5.86	7.64	9.52	8.48	9.75	7.94	-1.1	0.23	0.12	1.71	0.61	1.14
Cter_1661	flavodoxin, short chain	9.23	9.59	6.04	7.77	9.95	8.59	9.86	8.57	-2.21	-0.2	-0.01	2.43	1.23	1	13.77	10.87	12.45	11.31	-5.22	-2.05	-2.33
Cter_1662	Protein of unknown function (DUF3793)	7.71	7.99	5.13	7.11	9.53	8.57	9.36	7.75	-1.1	0.05	0.45	1.63	1.1	1.57
Cter_1663	metal dependent phosphohydrolase	7.13	7.22	4.7	6.46	9.38	8.38	8.5	7.22	-1.13	0.3	0.53	1.75	1.52	1.98
Cter_1664	hypothetical protein	8.64	8.75	8.59	8.55	9.33	9.1	8.94	8.64	-0.15	-0.03	0.14	2.6	1.09	1.99	15.65	15.06	16.74	15.52	-1.02	0.1	-0.05
Cter_1665	Deoxyribonuclease NucA/NucB	7.36	7.06	6.86	7.17	7.29	7.55	7.29	6.74	-0.12	-0.19	-0.18	1.28	1.93	0.45
Cter_1668	hypothetical protein		1	1.58	0	0		1		0.1	-0.45	0.13	1.04	1.76	0.86
Cter_1669	ABC transporter, permease protein	1.58	0	1	2.58	0	1.58	2.81	2.81	0.28	-0.05	1.13	1.11	1.04	1.72
Cter_1670	ABC-type sugar transport system, permease	0	0	0		0	1	1	2.32	-0.04	-0.08	1.05	2.51	0.82	1.86
Cter_1671	ABC-type sugar transport system, periplasmic	2.58	3.81	5	3.32	4	4.32	5.09	5.46	0.43	0.25	1.24	1.21	0.64	1.96	10.5	11.03	13.29	11.45	1.02	1.62	1.01
Cter_1672	DNA-binding protein	1	0	2	1	1	2.32	1.58	3.58	0.16	0.1	1.24	0.91	1.13	1.64
Cter_1673	two component transcriptional regulator, AraC	3.7	3.91	4.52	3.81	4.09	3.7	4.75	4.17	0.16	-0.25	0.75	1.22	1.78	4.86
Cter_1674	integral membrane sensor signal transduction	4.32	4.58	5.04	4.7	3.91	4.25	5.21	5.25	0.28	-0.64	0.65	1.67	4.87	2.57
Cter_1675	Transketolase, C-terminal subunit	4.46	4.39	4.86	4.58	3.58	4.52	5.04	4.46	0.13	-0.45	0.44	1.48	2.14	5.03
Cter_1676	Transketolase, N-terminal subunit	4.64	4.32	5.13	4.86	4	4.81	4.09	4.32	0.2	-0.29	-0.03	1.4	1.74	1.04
Cter_1677	Protein of unknown function (DUF4038)	3	3.7	3.32	4	3.91	3.7	3.46	3	0.7	-0.02	0.26	0.33	1.03	0.58
Cter_1678	cupin domain-containing protein		0		1					0.07	-0.42	0.3	1.06	41.23	19.92
Cter_1679	Alpha-mannosidase	6.21	6.38	8.4	7.91	6.52	6.98	6.77	6.49	2.17	-0.01	0.36	6.2	1	2.88
Cter_1680	hypothetical protein	6.52	6.73	6.51	7.16	6.81	7.42	6.02	6.66	0.27	-0.1	-0.25	0.63	0.64	0.69
Cter_1681	oligopeptide/dipeptide ABC transporter	5.39	5.75	7.58	6.77	5.52	5.93	5.91	6.07	1.57	-0.17	0.13	3.04	1.68	1.26	9.97	10.07	11.04	9.39	0.24	0.08	-0.49
Cter_1682	oligopeptide/dipeptide ABC transporter	3.58	3.7	6.67	5.67	5	4.91	4.52	3.32	2.78	0.36	0.18	4.36	3.48	1.37
Cter_1683	oligopeptide ABC transporter permease	2	3.17	4.7	4.17	3.17	3.46	2.81	2.58	1.4	0.27	0.5	1.98	0.58	0.54
Cter_1684	oligopeptide ABC transporter permease	3.32	1.58	5.75	4.95	3.81	4.46	2.32	1.58	1.89	0.14	-0.77	1.87	1.14	0.55
Cter_1685	ABC-type oligopeptide transport system,	6.09	5.43	9.61	8.38	7.35	7.14	6.6	5.29	3.23	0.2	0.44	3.51	1.46	0.48	15.6	16.7	17.39	15.61	2.05	0.72	0.09
Cter_1686	peptidase M42 family protein	1.58	2	4.52	4	1	3.32	1.58	1.58	2.86	-0.42	-0.45	5.59	0.62	0.14	12.36	13.45	13.56	12.12	2.04	0.2	-0.16
Cter_1687	cystathionine beta-lyase/cystathionine	3.17	3.32	7.24	6.44	5.75	6.15	3.7	2.58	4.39	1.43	0	7.65	11.86	0.98	10.3	11.34	10.63	9.65	1.95	-0.58	-0.56
Cter_1688	transcriptional regulator	6.39	6	7.46	7.03	7.75	7.29	5.83	6.15	0.82	0.1	-0.02	2.37	1.27	1.01	12.29	12.05	12.24	11.53	-0.38	-0.92	-0.67
Cter_1689	2-amino-3-ketobutyrate coenzyme A ligase	6.61	6.6	8.26	7.94	7.83	7.89	6.7	5.95	1.81	0.39	-0.01	8.63	7.17	1	13.78	13.99	14.65	13.57	0.44	-0.1	-0.13
Cter_1690	L-threonine 3-dehydrogenase	4.17	3.32	6.32	6	5.04	6.3	4	2.58	2.29	0.52	-0.75	3.17	1.71	0.31
Cter_1691	sporulation sigma factor SigK	3.7	3.32	4	4.32	5.64	6.13	4.39	4.32	0.43	1.08	0.75	1.71	4.83	2.59
Cter_1692	resolvase	5.86	5.86	6.11	6.27	6.71	7.04	6.39	5.91	0.23	0.21	0.49	2.17	3.82	31.07
Cter_1693	Lysophospholipase	8.8	8.51	9.02	9.22	8.44	8.89	9.38	8.55	0.28	-0.32	0.15	1.6	2.33	1.42	11.14	11.67	13.15	11.41	1.02	0.92	0.34
Cter_1694	hypothetical protein		1	0		3.81	4.09		0	-0.11	1.56	-0.55	0.89	3.7	0.46
Cter_1695	carbon-monoxide dehydrogenase, catalytic subunit	3	3.32	3.58	3.81	3.7	4	3.58	2.58	0.24	0.11	0.01	1.53	0.39	1.04
Cter_1696	family 3 extracellular solute-binding protein	2.32	2.58	2.58	2		2.32	2.32	2	-0.07	-0.54	-0.12	1.18	1.49	0.57
Cter_1697	ABC-type nitrate/sulfonate/bicarbonate transport	1.58	1	0	1.58	1.58	2	1.58	1	-0.21	-0.05	0.23	1.15	0.91	0.59
Cter_1698	ABC-type nitrate/sulfonate/bicarbonate transport		1	0		1.58	0	0	0	-0.11	-0.06	-0.54	0.89	1.05	0.47
Cter_1699	DNA-directed RNA polymerase specialized sigma	4.95	5.04	5.75	5.39	9.54	9	4	5.36	0.51	2.41	-0.25	2.76	7.6	0.81
Cter_1700	hypothetical protein	8.5	8.27	8.49	8.27	10.93	10.85	8.19	8.43	-0.18	1.22	0	0.38	7.24	1.02	15.35	15.34	17.56	15.35	0.04	1.1	0.08
Cter_1701	Spore coat associated protein JA (CotJA)					2.58	1.58				0.55			1.93
Cter_1702	CotJB protein		0			3	1.58	0		0	0.54	0	2.08	1.68	1.03
Cter_1703	Mn-containing catalase
Cter_1704	hypothetical protein	8.55	8.38	8.7	8.63	9.02	8.79	8.43	8.46	0.04	-0.05	0.02	0.92	0.84	1.08	16.54	16.61	17.63	16.98	0.18	0.1	0.51
Cter_1705	resolvase	4.09	4.17	4.81	4.25	4.58	4.7	3.91	3.91	0.2	-0.09	-0.1	1.4	2.72	0.73
Cter_1706	hypothetical protein		0	0		1.58	2.58	0		-0.04	0.75	0	2.51	2.82	1.03
Cter_1707	helix-turn-helix protein	1.58	2	1.58	2	3.46	2.32	3.91	2	-0.48	0	0.78	0.19	1.01	1.76
Cter_1708	hypothetical protein	2	0	1	0	4.09	4	1.58	1	-1.35	0.8	0.74	0.45	1.67	0.62
Cter_1709	hypothetical protein	0	0		0		1	1.58	1	-0.04	-0.08	1.57	2.51	0.82	23.92
Cter_1710	hypothetical protein	2	0	1	0		1	1	1	-1.35	-0.1	0.53	0.45	1.07	0.72
Cter_1711	hypothetical protein	3.17	3	3.91	4.17	2	3.17	3.81	3.58	0.96	-0.46	0.66	3.7	1.89	3.67
Cter_1712	helix-turn-helix protein	2	3.17	1.58	2.58		1.58	2	3	-0.78	-0.92	1.27	0.5	1.93	0.14
Cter_1713	helix-turn-helix protein	5	5.25	5.64	5.91	7.58	7.25	6	6.11	0.45	0.96	0.78	2.09	4.35	2.72	11.34	11.84	13.24	12.21	0.96	0.82	0.93
Cter_1714	transposase	6.07	5.81	5.98	6.41	8.79	8.77	5.64	6.19	0.09	1.49	0	1.13	8.78	1.01
Cter_1715	putative transcriptional regulator	8.63	8.83	8.82	9	9.77	9.31	9.36	8.16	0.16	0.01	0.03	0.53	0.95	1.07	11.73	11.72	11.96	11.13	0.04	-0.67	-0.51
Cter_1716	Protein of unknown function (DUF2726)/AAA domain	8.15	8.35	8.55	8.34	10.95	10.42	8.63	8.28	0.07	1	0.22	1.2	3.71	2.18
Cter_1717	hypothetical protein	6.52	6.55	6.13	6.19	8.35	7.85	5.98	5.61	-0.53	0.37	-0.59	6.7	2.11	8.83	14.94	14.63	17.75	12.29	-0.51	1.63	-2.52
Cter_1718	hypothetical protein	1.58		2.32	1	3.17	3.32		1	1.05	0.59	-0.1	0.53	1.64	0.95
Cter_1719	hypothetical protein	4.39	4.95	4.7	4.52	6.29	6.57	4.58	4.32	-0.11	0.51	-0.36	0.79	2.62	0.35
Cter_1720	DNA/RNA helicase superfamily I	7.38	7.21	7.52	8.12	8.19	7.96	7.55	8.02	0.29	0.11	0.29	1.45	0.5	1.45
Cter_1721	putative ATP-dependent endonuclease of the OLD	7.73	7.75	7.85	8.02	8.6	8.28	7.94	7.67	0.05	0.05	0.13	1.17	0.76	1.97
Cter_1722	Helix-turn-helix domain	0	2.32	2	2.32	2.32	3.32	3.17	1	0.83	0.49	0.08	0.7	0.65	1.03
Cter_1723	hypothetical protein	4.91	4.75	5.49	5.29	3.46	4.09	5.58	5.13	0.46	-1.08	0.61	2.77	5.28	4.54
Cter_1724	hypothetical protein	0		0	1.58			1.58	1	0.16	-0.31	1.57	1.1	29.82	23.92
Cter_1725	peptidase M23	3.58	4.09	4.32	3.58	1.58	3.91	4	4.46	0.04	-0.33	0.1	1.02	1.29	0.86
Cter_1726	Uncharacterized conserved protein	7.55	7.19	7.37	7.13	8	8.34	8.04	6.55	-0.15	0	0.39	0.65	1.02	0.48	10.47	10.76	11.53	10.83	0.58	0.07	0.43
Cter_1727	putative nucleotidyltransferase	3.7	3.91	3.32	3.58	3.17	3.17	4.32	3.46	-0.24	-0.88	0.11	1.77	7.07	1.37	10.81	10.95	12.62	11.19	0.31	0.74	0.45
Cter_1728	AAA-like domain	3	3.46	4.46	3	1	2	2.81	2	0.17	-1.35	-0.38	1.12	3.74	1.78
Cter_1730	hypothetical protein	2.32	3.17	4	1.58	0	1	3	2.32	0	-1.6	0.21	1.01	3.49	0.73
Cter_1731	hypothetical protein	1		2.32	1			0	0	0.09	-0.23	-0.11	0.96	1.36	0.9
Cter_1732	hypothetical protein	2.81	2.81	2.32	2.81	2.32	1.58	2.81	3.46	-0.13	-0.79	0.07	1.31	2.7	1.1	10.94	10.98	11.96	11.49	0.13	0.04	0.62
Cter_1733	hypothetical protein	5.73	6	7.13	6.75	6.21	6.38	6.15	6.51	1.11	-0.07	0.16	3.67	1.45	1.27
Cter_1734	hypothetical protein	8.69	8.04	8.84	8.18	9.95	9.91	7.4	6.93	0.86	0.31	-0.59	0.11	1.77	1.9	11.8	12.16	13.53	12.77	0.71	0.67	1.03
Cter_1735	S-layer protein	9.99	9.41	10.1	9.38	10.83	11.06	8.23	7.3	-0.82	0.17	-1.35	0.07	1.5	3.06	15.08	15.08	15.53	14.97	0.05	-0.47	-0.03
Cter_1736	hypothetical protein		0	0			1.58	0		-0.04	0.22	0	2.51	0.68	1.03
Cter_1737	hypothetical protein	2.58	3.58	4.17	2.81	1.58	1.58	3.46	3.32	0.12	-1.18	0.3	1.06	2.99	0.68
Cter_1738	hypothetical protein	1	2.32	2.81	2.81		0	3	1	0.28	-1.15	0.07	1.17	2.48	1.05
Cter_1739	hypothetical protein			0						-0.04			2.6
Cter_1740	hypothetical protein		0							0	-0.42	0.3	2.08	41.23	19.92
Cter_1742	hypothetical protein	4.52	3.58	5.17	4.17	2	3	4.09	4.39	0.65	-1.08	0	0.55	2.53	0.99
Cter_1743	hypothetical protein	5.17	5	5.95	5.21	3.32	2.58	5.32	4.17	0.1	-1.73	-0.18	1.12	4.61	0.67
Cter_1744	ATPase	5.58	5.17	6.07	4.95	1	1.58	4.52	3.91	0.61	-3.32	-0.72	0.44	11.22	2.67
Cter_1745	AAA domain	5.55	5.36	5.75	5.21	1.58	1.58	4.75	4.81	-0.24	-3.34	-0.3	0.44	22.94	1.7
Cter_1746	hypothetical protein	4.58	3.32	4.39	3.32	0	1.58	3.32	1	-1.4	-2.01	-0.1	0.18	2.93	1.05
Cter_1747	hypothetical protein	5.32	4.81	5.17	4.86	2.58	1.58	4	2	-0.37	-2.18	-1.06	0.4	4.22	1.92
Cter_1748	hypothetical protein	3	2.58	3.46	2.32	0	0	2	0	0.62	-2.39	-0.81	0.43	9.64	1.72
Cter_1749	hypothetical protein	3	1	2	1			0	0	-1.35	-0.93	-0.56	0.45	1.77	1.28
Cter_1750	hypothetical protein	4.64	4.91	5.73	4.91	3.17	2.32	3.7	2.81	0.3	-1.64	-1.2	1.38	4.02	4.24
Cter_1751	hypothetical protein	4.09	3.17	4.39	3.91	1		3.32	2.32	0.47	-2.13	-0.22	0.62	3.59	0.79	8.76	8.13	8.56	9.35	-1.09	-1.05	0.66
Cter_1752	C-terminal repeat of topoisomerase	5.88	5.88	6.3	5.83	2.32	2.81	5.7	5.36	0.04	-2.9	-0.14	0.93	19.34	2.29	10.38	10.94	11.02	10.51	1.07	-0.3	0.21
Cter_1753	hypothetical protein	6.58	7.08	6.38	7.1	8.04	7.63	7.45	6.82	-0.52	0.05	0.17	0.37	1.15	1.37	12.63	12.5	14.2	13.39	-0.18	0.53	0.82
Cter_1754	TRAG family protein	3.81	3.46	4.64	4.32	1.58	2.81	3.7	4	0.62	-1.1	0.12	2.21	2.9	1.21
Cter_1755	hypothetical protein	0	1.58	2	2.58	1	0	2.58	0	0.24	-0.25	0.13	1.12	1.22	1.07
Cter_1756	hypothetical protein	4.25	4.09	4	4	3.58	3.46	4.25	3.46	-0.15	-0.84	-0.11	1.78	5.48	0.66
Cter_1757	hypothetical protein	5.09	4.58	5.29	4.81	7.61	7.61	5.64	4.52	0.53	1.32	0.19	0.3	5.07	0.71
Cter_1758	hypothetical protein	2.32	0	0	2.32	4.32	4.64		1.58	-0.05	0.94	-0.17	0.98	1.68	0.94
Cter_1759	Restriction endonuclease	5.91	5.73	6.32	5.91	8.36	8.07	5.29	6.36	0.06	1.06	0.06	0.88	5.06	0.94	11.99	11.92	13.54	12.36	-0.07	0.51	0.44
Cter_1760	hypothetical protein	7.63	7.31	7.32	7.9	9.61	9.02	7.56	7.75	0.04	0.47	0.12	1.03	2.09	1.22	12.59	12.22	13.54	12.57	-0.62	-0.03	0.06
Cter_1761	Protein of unknown function (DUF2500)	5.32	5.21	5.78	5.86	6.41	6.25	5.7	5.21	0.53	0.12	0.28	3.73	1.67	3.37	11.45	11.38	12.96	11.64	-0.07	0.47	0.26
Cter_1762	hypothetical protein	5.13	4.95	4.95	5.32	6.79	6.85	4.81	5.04	0.04	0.72	0	1.05	6.55	0.99
Cter_1763	hypothetical protein	4.81	4.7	4.91	4.91	6.21	6.48	4.46	4.91	0.03	0.63	0.03	1.1	8.26	0.94
Cter_1764	hypothetical protein	2	1	2.32	2.58	1		2	2.32	0.33	-0.44	0.25	1.25	1.51	1.22
Cter_1765	death-on-curing family protein	9.71	9.69	9.48	9.34	9.91	9.52	10.11	8.97	-0.4	-0.27	0.09	5.77	1.91	0.77	15	14.84	15.48	14.47	-0.24	-0.45	-0.44
Cter_1766	Uncharacterized conserved protein	9.83	9.55	9.18	9.47	9.68	9.45	9.99	9.05	-0.3	-0.35	0.32	1.7	2.24	0.21	13.31	12.94	14.13	13.2	-0.62	-0.14	-0.03
Cter_1767	hypothetical protein			1		1	0			0.12	-0.13		1.12	0.8
Cter_1768	CHC2 zinc finger protein	5.81	5.36	5.46	5.09	2.58	4.09	5.39	4.95	-0.03	-1.57	-0.06	0.91	3.15	0.89
Cter_1769	Ankyrin repeats (3 copies)	5.25	4.58	5.91	4.52	2.32	2.32	5	3.58	0.86	-2.09	-0.4	0.4	5.99	0.58	10.9	11.32	11.52	11.2	0.82	-0.32	0.37
Cter_1770	putative transcriptional regulator	4	4.25	3.7	3	0	1	3	1	-0.69	-2.86	-1.35	2.17	7.54	2.27
Cter_1771	ATPases involved in chromosome partitioning	3.7	4.17	3.81	2	2.81	2.32	3	3	-0.57	-1.23	-0.32	1.37	3.84	1.58
Cter_1772	hypothetical protein	4.64	5.46	4.95	5.09	6.64	6.43	5.17	5.21	-0.48	0.23	0.45	0.47	1.47	0.46
Cter_1773	hypothetical protein	3.17	4.09	4.86	3.81	3.46	3.7	4.32	3.32	0.3	-0.14	0.02	1.2	1.24	0.97
Cter_1774	Uncharacterized conserved protein	7.67	7.49	7.97	7.58	7.64	7.55	7.71	6.87	0.19	-0.33	-0.16	0.54	2.78	0.51	13.03	12.79	12.73	12.92	-0.38	-1.14	-0.03
Cter_1775	hypothetical protein		0	2	1.58	0	2.81	1	1.58	2.15	0.1	1.01	7.79	0.91	2.42
Cter_1776	hypothetical protein	2.81	3.17	3.32	2.58	1.58	2.32	1.58	1.58	-0.01	-0.97	-0.94	1.04	3.78	3
Cter_1777	hypothetical protein	4.91	5.49	5.81	5.17	5.61	5.67	5.98	5.43	0.06	-0.03	0.29	1.05	0.95	1.55
Cter_1778	hypothetical protein	1	0	1.58			1	1	1	1.31	-0.11	0.09	0.27	1.14	1.09
Cter_1779	helicase	3.17	3.17	3.46	3.17		1	3.58	2	0.04	-2.15	-0.11	0.91	6.17	0.86
Cter_1780	gluconate 5-dehydrogenase	5.7	5.91	5.58	6.07	2.58	5.09	6.09	5.32	-0.23	-0.95	0	0.51	1.8	1.05
Cter_1781	5-keto 4-deoxyuronate isomerase	3.17	3.7	4.09	4.39	3.81	4.32	4.32	3.17	0.39	-0.28	0.19	1.55	0.22	1.29	11.79	11.58	12.93	12.21	-0.33	0.14	0.49
Cter_1782	AraC family transcriptional regulator	6.57	7.03	7.39	6.13	7.58	6.92	7.97	6.39	0	-0.04	0.21	1.02	1.06	1.25
Cter_1783	Mn-containing catalase	5.86	5.81	6.91	4.86	6.78	6.04	7.59	4.75	-0.31	-0.14	0.18	0.8	0.73	0.88	5.13		7.67		-9.27	1.39	-4.95
Cter_1784	Uncharacterized protein conserved in bacteria	5.04	4.91	6.6	5.73	5.46	6.15	5.17	4.25	0.96	0.01	-0.16	2.31	1.07	0.57	9.9	11.6	12.04	11.02	3.15	1.04	1.18
Cter_1785	AraC family transcriptional regulator	4.75	4.91	5.52	5.17	4.75	4.81	4.09	5.04	0.43	-0.48	-0.25	2.34	5.52	0.75
Cter_1786	Beta-xylosidase	8.12	8.34	8.85	9.02	8.98	9.34	8.92	8.9	0.61	0.05	0.59	2.96	1.39	2.65	16.39	16.31	16.43	16.42	-0.09	-0.84	0.11
Cter_1787	glycoside hydrolase family 8 protein	6.46	6.21	6.32	7.07	5.25	6.55	7.5	7.48	0.12	-0.38	1.13	1.13	1.63	3.78
Cter_1788	Alpha-L-arabinofuranosidase	2	3	3.81	3.46	3.17	3.81	5	4.64	0.62	0.31	1.89	1.5	0.49	3.01
Cter_1789	ABC-type sugar transport system, permease	2.32	1.58	3	2.58	2.32	2.32	4.32	3.81	0.18	-0.16	1.86	1.17	0.67	3.56
Cter_1790	ABC-type polysaccharide transport system,	1.58	2.58	1.58	2.81	1.58	3.32	4.32	5	1.38	-0.68	1.86	0.14	0.31	2.52
Cter_1791	ABC-type sugar transport system, periplasmic	4.91	4.75	5.36	5.29	5.46	6.11	9.41	8.84	0.4	0.08	4.84	2.81	1.36	27.43	12.68	13.18	14.97	14.47	0.96	1.17	1.83
Cter_1792	ABC-type sugar transport system, periplasmic	4.25	4.64	5.13	4.39	4.95	5.83	5.09	4.32	0.12	0.14	0.2	1.13	0.63	1.51
Cter_1793	two component transcriptional regulator, AraC	4.09	5	5.58	4.7	5.09	5.17	5.43	4.91	0.19	-0.14	0.18	1.14	0.74	1.22
Cter_1794	signal transduction histidine kinase LytS	1	2.32	3	3.32	4.46	4.39	3.7	3.17	0.6	0.89	1.07	1.37	2.16	1.87
Cter_1795	hypothetical protein	3.32	3.91	5.21	4.25	5	5.67	5.32	4.64	0.83	0.39	1.22	1.79	1.96	3.18
Cter_1796	Dihydrodipicolinate synthase/N-acetylneuraminate	5.98	5.93	5.91	5.49	6.73	7.92	6.67	5.32	-0.16	0.2	0.07	1.55	1.4	0.86	9.47	9.02	9.67	9.43	-0.76	-0.7	0.04
Cter_1797	Dihydroxyacid dehydratase/phosphogluconate	6.52	6.83	6.29	6.44	7.43	8.72	6.85	5.67	-0.14	0.08	-0.08	1.43	1.15	1.13
Cter_1798	O-Glycosyl hydrolase	5.98	6.17	6.29	6.38	7.54	8.38	6.25	5.98	0.05	0.62	0.02	1.14	2.81	1.12	11.23	11.14	12.77	11.93	-0.11	0.5	0.76
Cter_1799	transcriptional regulator	5.58	5.32	5.21	5.78	7.25	8.11	5.43	5.93	0	0.91	0.11	1.04	3.41	1.16
Cter_1800	Endoglucanase	6.09	6.27	6.69	5.7	8.87	8.57	6.61	5.61	-0.02	1.17	0	0.95	5.53	1.04	10.94	11.07	15.53	11.02	0.29	3.22	0.16
Cter_1801	dockerin type I cellulosome protein	5.61	6.04	6.3	5.86	9.34	9.54	5.78	5.29	0.05	2.02	-0.14	1.06	9.32	0.69	10.74	10.91	13.3	10.95	0.36	1.41	0.28
Cter_1802	dockerin type I cellulosome protein	5.04	4.95	5.61	4.91	8.6	8.85	5.29	4.32	0.12	2.29	-0.15	0.84	32.24	0.61	11.04	11.2	14.29	9.98	0.35	2.03	-0.96
Cter_1803	Beta-1,4-xylanase	5.25	4.81	5	4	6.98	7.11	4.52	3.58	-0.03	0.78	-0.38	0.94	3.92	1.68	10.99	11.58	14.94	10.92	1.13	2.65	0.01
Cter_1804	two component transcriptional regulator, AraC	6.85	6.77	6.99	6.41	8.37	8.29	5.95	6.36	-0.04	0.5	-0.18	0.85	4.61	1.27
Cter_1805	hypothetical protein	2.81	4.25	3.32	3.17	4.91	5.09	2.81	3.91	-0.47	0.04	-1.66	0.71	0.95	0.05
Cter_1806	Uncharacterized membrane protein	9.09	8.99	9.79	8.5	7.55	8.39	8.65	8.08	0.3	-1.01	-0.45	0.74	3.95	4.35	12.19	11.97	12.83	12.43	-0.35	-0.3	0.31
Cter_1807	von Willebrand factor type A	9.7	9.97	10.49	8.58	8.07	8.76	9.43	8.39	-0.03	-1.32	-0.53	0.97	5.4	2.15	8.82	8.58	9.71	8.85	-0.38	-0.08	0.11
Cter_1808	Uncharacterized conserved protein (some members	7.58	7.83	8.18	6.57	5.91	6.66	6.98	5.64	0.01	-1.29	-0.89	1.01	5	2.4	12.31	11.88	12.56	11.99	-0.73	-0.65	-0.24
Cter_1809	MoxR-like ATPase	8.3	8.6	9.08	6.83	6.52	7.44	7.48	6.74	0.01	-1.23	-1.04	1.01	3.99	4.19	16	15.87	15.91	15.75	-0.18	-0.96	-0.17
Cter_1810	hypothetical protein	8.65	8.97	9.65	8.15	7.68	8.6	7.91	7.38	0.06	-0.62	-0.85	0.97	2.48	3.88	12.88	12.62	12.8	12.65	-0.42	-0.95	-0.15
Cter_1811	ABC-2 family transporter protein	8.75	8.83	9.67	8.04	7.58	8.63	8.09	7.65	-0.16	-0.62	-0.79	0.86	2.4	13.56	13.73	13.06	12.94	13.34	-1.16	-1.58	-0.3
Cter_1812	ABC-type multidrug transport system, ATPase	8.68	8.83	8.97	7.7	7.4	8.11	7.95	7.18	-0.1	-1.01	-0.94	1.11	4.61	5.06	13.61	13.05	13.63	13.43	-0.96	-0.86	-0.1
Cter_1813	Protein of unknown function (DUF1355)	9.18	9.32	9.07	8.32	8.11	8.89	8.81	8.45	-0.41	-0.78	-0.37	1.72	3.5	3.52	15.73	15.18	15.9	15.68	-0.95	-0.72	0.03
Cter_1814	Thiamine monophosphate synthase	2.32	3.17	3.7	3.32		2.58	1.58	2	0.3	-0.4	-0.14	1.28	1.3	0.88
Cter_1815	thiazole biosynthesis protein ThiH	5.13	5.43	4.64	4.32	3.46	4.25	4.25	4.25	-0.86	-1.26	-0.57	3.2	4.58	2.31
Cter_1816	putative enzyme of thiazole biosynthesis	6.19	6.61	6.39	6.21	4.52	4.46	5.78	6.27	-0.01	-1.76	-0.37	0.93	7.61	0.52	9.96	9.37	9.62	9.93	-1.02	-1.18	0.05
Cter_1817	thiamine biosynthesis protein ThiF, family 2	4.25	4.81	4.25	4.39	2.81	3.46	3.58	3.46	-0.16	-1.2	-0.38	0.72	3.99	1.65
Cter_1818	thiamine biosynthesis protein ThiS		2	1			0	0	0	-0.23	-0.39	-0.7	0.9	1.32	0.65
Cter_1819	hypothetical protein	7.31	7.47	7.6	7.55	8.57	8.6	7.93	7.13	0.04	0.3	0.17	1.14	3.74	1.7
Cter_1820	hypothetical protein	7.33	7.71	7.86	7.37	8.85	8.62	7.47	7	0.02	0.19	-0.13	1	1.68	0.67
Cter_1821	ABC-type multidrug transport system, ATPase	5.58	5.86	6.54	6.19	6.49	6.63	4.91	4.64	0.53	0.01	-0.6	2.29	1.11	3.01	8.72	8.43	8.63		-0.47	-0.96	-8.47
Cter_1822	Uncharacterized conserved protein	4.09	4.32	4.58	4.58	5.25	5.29	4.95	4.17	0.21	0.18	0.36	1.76	2.32	2.3
Cter_1823	Uncharacterized conserved protein	5.13	5.21	5.32	5.04	5.17	5.49	4.81	4.17	0.01	-0.32	-0.47	1.05	4.8	4.71
Cter_1824	hypothetical protein	0	1	1.58		2.58	2.58	2	2.32	0.1	0.56	0.96	1.04	1.96	1.89
Cter_1825	Cell division protein FtsI/penicillin-binding	3.32	3	2.81	2.32	6.36	6.29	2.81	2.32	-0.38	1.68	-0.2	1.73	8.08	1.56
Cter_1827	hypothetical protein	6.52	6.11	6.86	7.34	8.81	8.38	6.91	6.92	0.54	0.84	0.46	1.77	3.11	1.88
Cter_1828	RNA related	0		0		2.81	2.58	0		-0.04	1.35	-0.27	2.33	7.6	0.21
Cter_1829	hypothetical protein	3	2.32	3.46	3	5.98	5.25	2.58	3.17	0.19	1.14	0.08	0.8	2.85	1.09
Cter_1832	Uncharacterized protein conserved in bacteria	7.33	7.39	7.06	7.39	8.2	8.34	7.66	6.92	-0.04	0.15	0.01	1.19	6.11	1.09	13.32	12.93	14.24	13.45	-0.65	-0.05	0.21
Cter_1833	Uncharacterized protein conserved in bacteria	9.38	9.34	9.54	9.69	11.5	11.75	9.89	9.09	0.15	1.18	0.14	1.71	25.61	1.65	15.4	15.18	16.47	15.47	-0.35	0.08	0.15
Cter_1834	delta-lactam-biosynthetic de-N-acetylase	1	1.58	1	1.58	4	4.25	2	1	-0.71	1.32	0.09	0.13	4.99	1.16
Cter_1835	sporulation protein YqfC				0	2.58	2.58	0		0.02	1.38	-0.27	1.04	16.6	0.21
Cter_1836	RNA related	9.18	8.96	8.68	8.89	9.29	9.34	8.94	8.38	-0.24	-0.17	-0.06	1.75	2.07	1.21
Cter_1838	Phosphate starvation-inducible protein PhoH,	10.05	10.24	10.17	10.04	10.69	10.76	9.79	9.09	0	-0.03	-0.43	1.12	1.14	2.9	15.64	15.31	15.61	14.89	-0.55	-0.9	-0.66
Cter_1839	putative domain HDIG	10.28	10.17	10.35	10.03	10.45	10.55	9.5	8.84	-0.06	-0.23	-0.82	0.67	3.49	5.71	13.96	13.79	14.65	13.8	-0.25	-0.26	-0.08
Cter_1840	metalloprotein, YbeY/UPF0054 family	7.52	7.48	7.44	7.49	7.94	7.92	7.04	6.66	-0.06	-0.09	-0.47	1.83	1.8	6.3	12.79	12.54	14.52	13.51	-0.4	0.67	0.78
Cter_1841	Diacylglycerol kinase	6.82	6.77	6.87	7	7.52	7.76	6.39	6.15	0.05	0.1	-0.27	1.18	3.06	2.52
Cter_1842	transcriptional regulator	9.47	9.63	8.99	9.24	9.77	9.68	9.14	8.96	-0.41	-0.26	-0.15	2.44	2.59	1.57	13.4	13.46	14.41	13.25	0.16	0.03	-0.07
Cter_1843	L-fuculose-phosphate aldolase	2.58	1.58	2.58	1	4	5.04	2.81	0	-1.13	0.86	-0.94	0.35	2.16	0.5	11.19	11.39	11.31	11.23	0.42	-0.77	0.12
Cter_1844	Ribulose 1,5-bisphosphate carboxylase, large	4	4	3.81	3	5.43	6.09	3.46	2	-0.39	0.63	-0.69	1.65	3.63	2
Cter_1845	triosephosphate isomerase	1	1	1.58	1.58	1.58	2.32	1	1	0.69	0.04	0	15.67	1.15	1.03
Cter_1846	RpiB/LacA/LacB family sugar-phosphate isomerase		0	0	1.58	1	1			0.16	0.16	0.3	1.1	2.9	19.92
Cter_1847	beta-lactamase domain-containing protein	2.32	2.32	3.7	3	2.58	4.58	3.58	2	0.9	0.03	0.2	2.6	0.96	1.28
Cter_1848	Uncharacterized conserved protein	4.75	4.46	5.36	4.64	5.7	6.75	4.58	4.09	0.17	0.41	-0.11	0.78	1.89	0.68
Cter_1849	transcriptional regulator	4.86	4.81	4.09	5.09	4.91	5.32	4.46	3.32	-0.01	-0.19	-0.48	1.03	2.48	2.05
Cter_1850	hypothetical protein	3.17	3.91	3	3.46	3.58	3.17	3.32	0	-0.37	-0.33	-0.72	0.59	1.62	1.34	10.74	11.82	11.94	11.23	2.02	0.2	0.56
Cter_1852	CRISPR-associated endoribonuclease Cas2	6.17	5.93	5.86	5.32	7.44	7.43	6.17	5.32	-0.23	0.37	-0.21	1.49	3.1	0.46
Cter_1853	CRISPR-associated endonuclease Cas1	7.96	7.77	7.51	7.06	8.72	8.88	8.08	6.48	-0.49	0.09	-0.12	2.21	1.83	0.87	9.34	8.83	11.42	9.74	-0.87	0.98	0.47
Cter_1854	CRISPR-associated protein Cas4	6.86	6.67	6.66	5.67	7.48	7.76	6.75	5.36	-0.21	0.05	-0.08	1.28	1.49	1.11
Cter_1855	CRISPR-associated protein, Csd2 family	8.7	8.64	8.43	7.53	8.84	8.49	8.74	7.67	-0.45	-0.29	-0.03	1.64	2.04	1.06	16.6	16.14	18.83	16.55	-0.78	1.12	0.03
Cter_1856	CRISPR-associated protein, Csd1 family	7.78	8.01	7.68	6.93	8.47	8.16	7.98	6.93	-0.47	-0.07	-0.1	1.76	1.23	1.2	14.26	13.7	15.56	13.46	-0.96	0.29	-0.71
Cter_1857	CRISPR-associated protein Cas5, Dvulg subtype	4.81	4.46	3.7	3.81	5.09	5.32	3.7	3.17	-0.94	-0.06	-0.83	3.09	0.77	3.29	12.65	12.28	15.02	12.84	-0.62	1.24	0.26
Cter_1858	CRISPR-associated helicase	6.79	7.02	6.95	6.93	8.46	8.41	7.72	7.03	-0.09	0.5	0.51	0.56	3.99	3.1	12.07	11.69	13.52	11.94	-0.64	0.42	-0.05
Cter_1860	peptidase, U32 family	8.47	8.54	8.68	8.59	9.37	9.56	8.28	7.66	0.05	0.19	-0.32	1.53	7.4	3.93	12.17	11.86	11.18	10.74	-0.51	-1.76	-1.32
Cter_1861	putative O-methyltransferase	7.67	7.67	8.23	8.25	9.58	9.87	7.58	7.26	0.66	1.02	-0.04	10.86	19.39	1.22
Cter_1862	aminodeoxychorismate lyase	11.2	11.31	10.94	11.44	12.31	12.21	11.45	10.88	-0.07	0.14	0.02	0.79	1.95	1.27	14.39	14.15	14.52	13.91	-0.38	-0.76	-0.39
Cter_1863	GTP-binding protein TypA/BipA	12.17	12.17	11.66	11.28	11.19	11.68	12.18	11.37	-0.81	-0.92	-0.1	3.96	6.76	1.38	17.93	17.69	18.11	17.89	-0.38	-0.71	0.04
Cter_1864	MutS2 family protein	9.37	9.33	9.54	9.26	8.85	9.25	8.7	7.85	-0.06	-0.64	-0.77	0.59	6.47	3.99	16.86	16.75	17	16.26	-0.15	-0.75	-0.51
Cter_1865	AMP-dependent synthetase and ligase	8.77	8.43	8.71	8.49	8.38	8.5	7.83	7.29	-0.26	-0.42	-0.67	0.38	2.94	2.88	14.74	14.48	15.12	14	-0.42	-0.54	-0.65
Cter_1866	Cupin domain/Helix-turn-helix	8.73	8.66	8.29	8.65	8.57	8.38	8.31	8.24	-0.17	-0.51	-0.12	1.53	3.6	1.37	13.73	13.59	15.12	13.86	-0.2	0.37	0.21
Cter_1867	hypothetical protein	5.09	5.39	5.13	4.95	7.06	6.64	4.75	4.64	-0.11	0.42	-0.07	1.38	2.26	1.16
Cter_1868	hypothetical protein	8.79	8.73	8.72	8.67	10.54	10.39	8.27	7.64	-0.09	0.62	-0.6	2.15	4.62	5.62
Cter_1869	heat shock protein DnaJ domain protein	8.46	8.18	8.32	8.36	9.95	10.08	7.52	7.09	-0.05	0.62	-0.7	0.8	4.52	3.35	15.15	15.15	16.26	14.93	0.05	0.12	-0.14
Cter_1870	hypothetical protein	8.25	7.9	7.77	7.81	9.6	9.78	7.45	6.74	-0.15	0.54	-0.54	1.38	3.49	2.36	11.91	11.71	12.81	11.28	-0.31	-0.07	-0.54
Cter_1871	CDP-diacylglycerol--glycerol-3-phosphate	10.07	10.35	10.37	10.36	11.13	10.9	10.64	10.22	0.14	0.01	0.19	0.63	1.07	1.78
Cter_1872	acyl-CoA thioester hydrolase, YbgC/YbaW family	8.48	8.49	9.24	9.01	10.58	10.08	8.71	8.5	0.68	0.58	0.17	5.38	2.7	1.97	13.61	13.71	13.4	12.91	0.24	-1.06	-0.61
Cter_1873	hypothetical protein	10.03	10.05	9.44	9.78	10.48	10.27	10.9	9.7	-0.43	-0.12	0.14	2.33	1.57	1.3	12.05	11.78	13.1	12.66	-0.44	0.06	0.68
Cter_1874	Tryptophan RNA-binding attenuator protein	10.69	10.64	10.02	10.39	10.62	10.6	11.35	10.14	-0.46	-0.46	0.02	2.31	5.2	0.95	15.2	15.11	16.65	15.55	-0.11	0.42	0.42
Cter_1875	DNA polymerase III, alpha subunit	8.06	7.62	8.2	7.76	8.59	8.37	7.67	6.41	0.55	-0.32	-0.06	0.16	0.08	1.07	13.82	13.65	14.11	13.5	-0.25	-0.62	-0.24
Cter_1876	DNA-directed DNA polymerase III (polc)	9.96	9.7	9.96	9.87	10.62	10.93	9.68	8.85	0.18	0.1	-0.1	0.51	1.6	1.26	14.67	14.38	14.93	14.15	-0.47	-0.64	-0.43
Cter_1877	hypothetical protein	5.09	4.91	4.17	3.58	7.41	7.31	4.09	4.25	-1.17	1.12	-0.43	3.34	7.16	1.88
Cter_1878	hypothetical protein	5.78	5.93	5.86	5.46	5.17	6.29	5.58	5.13	-0.15	-0.19	-0.26	1.5	1.38	3.03
Cter_1879	Uncharacterized protein with conserved CXXC	6.39	6.34	6.77	6.19	6.09	6.79	6.39	5.46	0.14	-0.23	-0.07	0.74	1.85	1.18	13.92	13.34	14.06	14.01	-1	-0.75	0.17
Cter_1880	Thioredoxin reductase	7.67	7.71	8.03	7.73	8.63	9.04	7.48	7.09	0.06	0.26	-0.22	1.21	3.32	4.19	12.84	12.46	12.87	12.65	-0.64	-0.85	-0.11
Cter_1881	putative dehydrogenase	8.57	8.8	8.54	8.16	8.35	9	8.37	7.55	-0.29	-0.26	-0.4	1.84	1.93	2.28	15.52	15.06	15.51	15.58	-0.78	-0.88	0.14
Cter_1882	hypothetical protein	11.43	11.47	11.09	11.53	11.98	11.93	11.62	11.27	-0.02	-0.05	0.1	1.1	1.4	2.17	8.79	8.99	10.88	11.09	0.42	0.99	2.33
Cter_1883	Recombinase	4.17	4	5.32	4.95	6.23	6.99	4.81	3.91	1.05	1.17	0.18	3.91	4.79	1.54
Cter_1884	Site-specific recombinases, DNA invertase Pin	3	2.58	3.58	2.58	4.09	3.58	2.58	1	0.5	0.13	-0.16	0.5	0.69	1.17
Cter_1885	hypothetical protein		1	0	0	0	2.58	1		-0.11	0.76	0.13	0.89	0.42	0.86
Cter_1886	peptidase, M56 family protein	8.15	8.28	8.22	7.97	8.13	8.24	8.25	7.42	-0.11	-0.48	-0.09	1.6	7.38	1.31	4.81	5.18	7.1		0.73	1.17	-4.64
Cter_1887	putative transcriptional regulator	6.15	6.87	6.34	5.78	6.73	6.89	6.41	5.39	-0.17	-0.02	-0.09	1.2	0.98	1.1	12.28	12.08	13.22	12.09	-0.31	-0.04	-0.11
Cter_1888	Mg2+ and Co2+ transporter	9.86	10.08	8.87	9.69	11.75	11.62	10.16	10.35	-0.39	0.61	0.07	1.54	4.19	1.16	14.46	14.17	14.87	13.97	-0.47	-0.51	-0.4
Cter_1889	hypothetical protein	10.22	10.58	9.91	10.25	11.63	11.6	10.12	11.29	-0.01	0.23	0.25	1.07	2.02	0.77
Cter_1890	ABC-type uncharacterized transport system,	12.35	12.19	12.39	12.99	11.89	12.05	12.33	13.1	0.18	-0.64	0.18	1.27	6.88	1.22	9.76	9.61	10.62	9.37	-0.22	-0.11	-0.3
Cter_1891	Uncharacterized protein conserved in bacteria	1	2	3.32	1.58	3.81	3	1	1.58	0.46	0.4	-1.13	1.24	1.53	0.06
Cter_1892	Uncharacterized protein conserved in bacteria	1.58	2.58	3	2.58	5.21	4	3.58	2	0.16	0.72	0.33	1.12	1.8	1.28	8.7	9.33	9.23	8.6	1.2	-0.4	-0.02
Cter_1893	hypothetical protein		1			2.58	2			-0.11	0.35	-0.49	0.89	1.52	0.49
Cter_1894	Histidine kinase-, DNA gyrase B-, and HSP90-like	7.92	7.91	7.94	8.42	10.51	9.75	8.49	7.69	0.05	0.74	0.2	1.06	2.57	1.93	11.03	11.2	10.71	9.81	0.36	-1.16	-1.12
Cter_1895	hypothetical protein	7.49	7.2	6.27	7.1	8.92	8.6	8.01	6.93	-0.51	0.26	0.12	1.63	1.87	0.74
Cter_1896	accessory gene regulator B protein	11.76	11.68	10.93	11.21	12.47	12.14	11.72	10.94	-0.76	-0.09	-0.06	3.57	0.67	1.2	11.16	11.08	12.5	11.47	-0.09	0.32	0.38
Cter_1897	hypothetical protein	6.25	6.66	6.99	6.66	9.81	9.66	7.39	7.12	0.15	1.72	0.69	1.24	7.07	2.75
Cter_1898	CAAX amino terminal protease family	7.35	7.71	7.48	7.47	7.97	7.77	7.61	7.42	-0.11	-0.12	0.2	0.69	1.39	0.46
Cter_1899	Transcriptional regulator	8.11	8.14	8.38	8.16	8.44	8.69	7.89	8	0.04	-0.14	-0.08	1.12	4.76	0.83
Cter_1900	ABC transporter, substrate-binding protein,	7.17	7.26	6.57	7.44	6.6	5.61	6.93	7.6	-0.03	-0.9	0.13	0.94	2.5	0.83	13.81	14.03	13.41	13.61	0.45	-1.23	-0.12
Cter_1901	ABC-type nitrate/sulfonate/bicarbonate transport	5.78	5.95	5.43	6.51	5.32	4.81	5.78	5.95	0.31	-0.85	0.12	0.71	3.34	0.73
Cter_1902	ABC-type nitrate/sulfonate/bicarbonate transport	6.48	6.63	5.98	6.92	4.7	5.36	6.61	6.92	-0.17	-1.42	0	0.77	6.56	1.02
Cter_1903	hypothetical protein	7.13	7.06	6.97	7.29	5.73	5.64	7.48	7.28	0.02	-1.46	0.33	1.01	10.84	2.64
Cter_1904	RNA related	9.36	9.41	9.09	9.32	9.8	9.53	9.38	8.99	-0.14	-0.14	-0.03	1.68	1.58	0.73
Cter_1906	Phospholipid methyltransferase	6.36	6.21	6.94	6.54	7.87	7.42	6.36	6	0.22	0.22	-0.01	1.56	1.67	0.99
Cter_1908	hypothetical protein	5.17	5.83	5.98	5.7	6.58	6.93	6.41	5.25	0.06	0.08	0.16	0.95	1.24	1.22
Cter_1909	D-alanyl-D-alanine carboxypeptidase	4.81	3.91	4.64	4.39	5.29	5.39	5.75	4.91	0.6	0.11	0.39	0.48	0.78	1.43
Cter_1910	group I intron endonuclease	5	4.46	4.91	4.7	5.21	5.09	5.04	4.09	-0.37	-0.17	0.57	0.42	0.55	0.08
Cter_1911	hypothetical protein					0		0			-0.23	-0.27		3.44	0.21
Cter_1912	hypothetical protein					0					-0.23			3.44
Cter_1913	hypothetical protein	7	6.85	6.82	6.79	7.76	7.41	7.5	6.89	-0.1	-0.16	0.29	1.58	0.47	2.67	13.86	13.99	14.9	14.38	0.29	0.05	0.59
Cter_1914	kelch repeat-containing protein	9.69	9.68	9.83	9.06	7.77	7.79	9.74	8.97	-0.01	-1.9	-0.04	1.06	23.58	1.15	9.73	9.93	10.75	9.62	0.42	0.04	-0.03
Cter_1915	hypothetical protein	2		2.32	1.58	1.58	2.81	2	2.58	0.93	0.01	0.29	0.63	0.98	1.15
Cter_1916	hypothetical protein	0	0	0	2	1.58	2.58	0	1.58	0.2	0.75	0.17	1.11	2.82	1.13
Cter_1917	hypothetical protein				0	0	0		0	0.02	-0.44	-0.01	1.04	5.87	1.01
Cter_1919	Uncharacterized conserved protein	14.74	14.59	14.21	14.55	14.58	14.64	14.4	14.05	-0.24	-0.44	-0.18	1.68	4.69	1.88	16.39	16.26	16.67	16.04	-0.18	-0.62	-0.26
Cter_1920	ribosomal protein S21	12.54	12.12	11.75	12.14	11.95	12.3	12.1	11.61	-0.26	-0.42	-0.01	1.43	2.52	1.01	17.87	17.83	18.34	17.68	-0.02	-0.46	-0.11
Cter_1921	histidine triad (HIT) protein	7.96	8.07	8.47	7.32	7.14	6.89	8.56	6.63	-0.04	-1.1	-0.1	0.93	5.9	0.92	17.26	17.21	17.54	17.44	-0.04	-0.62	0.25
Cter_1922	alanine--tRNA ligase	10.06	9.99	10.56	9.57	9.12	8.96	10.1	8.85	-0.18	-1.11	-0.05	0.75	7.1	1.07	19.04	18.85	19.13	19.17	-0.29	-0.79	0.21
Cter_1923	HAD-superfamily hydrolase	5.64	6.36	5.81	5.55	6.11	6.34	5.78	5.86	0.02	-0.03	-0.71	1	1.05	0.1	12.3	11.74	11.63	11.49	-0.96	-1.47	-0.72
Cter_1924	Uncharacterized protein conserved in bacteria	6.78	6.51	6.69	6.98	3.81	5.49	6.29	6.55	0.04	-1.33	-0.02	1.06	2.71	1.02	13.52	13.7	13.76	13.55	0.38	-0.66	0.11
Cter_1925	glutamate N-acetyltransferase/amino-acid	10.2	10.42	10.1	10.12	8.88	9.1	10.31	9.66	-0.13	-1.42	-0.05	1.64	12.98	1.19	17.61	17.35	17.83	17.63	-0.42	-0.68	0.1
Cter_1926	Chemotaxis signal transduction protein	11.1	11.12	10.34	10.93	11.49	11.25	11.84	10.86	-0.34	-0.15	0.2	1.67	1.68	1.6	16.23	16.24	16.19	15.09	0.07	-0.91	-1.04
Cter_1927	Methyl-accepting chemotaxis protein	5.52	6.07	6.71	6.36	7.48	7.92	6.67	6.3	0.48	0.61	0.48	1.68	2.84	1.95
Cter_1928	phosphate binding protein	3	3.17	1.58	3.46	4.86	4.09	2.81	1.58	-0.05	0.18	-0.43	0.95	1.38	1.79	9.33	8.26	9.42	8.16	-1.89	-0.79	-1.07
Cter_1929	phosphate ABC transporter, permease protein PstA	5.95	5.46	7.73	6.57	10.54	10.24	7.13	5.67	0.89	2.7	0.18	1.78	8.01	1.22
Cter_1930	phosphate ABC transporter, permease protein PstC	3.81	4.58	4.58	4.39	6.43	6.04	4.91	3.7	0.2	0.6	0.02	0.8	2.16	1.03
Cter_1931	phosphate ABC transporter, ATP-binding protein	6.71	6.19	5.67	6.83	7.79	7.71	6.21	6.46	-0.09	0.16	0	1.09	1.49	1.01	10.01	9.87	10.33	9.22	-0.2	-0.59	-0.7
Cter_1932	phosphate transport system regulatory protein	6.93	6.64	6.15	6.78	7.68	7.5	5.95	5.95	-0.2	0.14	-0.45	1.33	0.45	1.99	13.1	12.69	13.27	12.33	-0.69	-0.72	-0.68
Cter_1933	two component transcriptional regulator, winged	7.71	7.43	7.43	7.68	8.29	8.25	6.73	7.23	0.01	0.15	-0.15	1.02	0.22	1.19	9.28	9.28	9.76	8.56	0.05	-0.45	-0.63
Cter_1934	RNA related	6.88	6.85	6.69	6.93	7.43	7.59	6.09	6.88	-0.04	-0.03	-0.1	1.23	0.55	0.9
Cter_1936	ABC-type sugar transport system, periplasmic	8.75	8.74	8.94	8.85	9.09	9.27	7.99	7.94	0.07	-0.16	-0.46	2.21	10.06	2.54
Cter_1937	beta-glucosidase	8.47	8.73	9.57	8.83	9.85	10.03	8.27	8.03	0.37	0.37	-0.05	1.54	3.71	1.14	10.16	10.15	10.85	10	0.04	-0.26	-0.08
Cter_1938	Alpha-mannosidase	5.78	5.95	6.57	5.86	6.04	6.48	5.36	4.58	0.14	-0.05	-0.62	1.2	1.27	3.39
Cter_1940	ABC-2 family transporter protein	9.12	9.3	9.57	8.99	9.07	8.94	9.34	8.46	0.01	-0.52	-0.05	0.99	3.8	1.11	12.44	12.31	9.89	8.75	-0.18	-3.15	-3.54
Cter_1941	ABC-type multidrug transport system, ATPase	10.22	10.22	10.41	10.26	9.71	9.7	9.99	9.37	0.02	-0.82	-0.33	1.01	9.44	4.38	18.99	18.91	20.25	19.16	-0.09	0.25	0.25
Cter_1942	hypothetical protein	3.58	4.09	4.39	3.46	4.86	4.7	2.58	3.81	0.05	0.03	-0.38	1.03	1.1	0.7
Cter_1943	transposase IS52 family protein	10.08	10.09	9.74	10.68	9.5	9.9	10.12	10.7	0.16	-0.69	0.09	0.84	7.27	1.13
Cter_1944	hypothetical protein	9.04	9.77	7.19	7.38	12.8	11.45	7.78	7.68	-2.23	0.86	-0.99	3.64	1.99	2.35
Cter_1945	peptidase M56 family protein	9.68	9.83	9.39	9.37	9.56	8.97	9.81	8.94	-0.46	-0.59	-0.09	4.17	2.48	1.27
Cter_1946	putative transcriptional regulator	6.73	6.77	6.3	6.36	6.29	6.11	6.55	5.86	-0.59	-0.78	-0.3	7.21	5.25	3.03	12.03	11.86	12.57	11.79	-0.25	-0.39	-0.16
Cter_1947	ABC-type sugar transport system, permease	7.28	6.83	10.24	10.02	9.83	9.47	10.14	8.8	3.69	1.09	2.18	7.44	3.83	3.96
Cter_1948	ABC transporter, permease protein	6.74	6.63	10.15	9.99	9.64	9.37	9.46	8.42	4.51	1.41	2.33	26.31	6.96	6.88
Cter_1949	ABC-type sugar transport system, periplasmic	11.1	10.82	14.29	13.48	13.92	12.84	13.82	12.12	3.33	0.7	1.63	5.49	2.09	2.86	18.67	21.43	22.73	19.66	5.07	2.75	1.05
Cter_1950	two component transcriptional regulator, AraC	7.07	7.18	7.69	7.48	7.21	7.21	7.59	7.01	0.43	-0.37	0.28	3.33	4.44	3.62	11.44	10.88	11.08	10.26	-0.96	-1.2	-1.08
Cter_1951	integral membrane sensor signal transduction	6.32	6.6	6.67	7.01	6.15	6.52	6.6	6.77	0.04	-0.43	0	0.96	3.35	0.98
Cter_1952	ATPase, P-type (transporting), HAD superfamily,	3.81	3	3.32	4.09	7.73	7.38	2.32	3.46	0.02	2.14	-0.09	1	4.84	1.06
Cter_1953	putative membrane protein	4.75	5.09	5	5.39	6.13	5.67	4.32	4.86	0.26	0.05	-0.33	0.55	1.14	0.58
Cter_1954	stage II sporulation protein R	3.7	2	3.32	4.17	7.14	6.52	3.91	3.32	0.03	1.5	0.27	1	2.38	0.83
Cter_1955	CTP synthase	10.6	10.57	10.64	10.73	10.99	10.91	10.91	10.06	0.02	-0.13	0.05	1.01	1.84	0.78	17.05	16.84	17.88	17.33	-0.33	-0.13	0.35
Cter_1957	putative integral membrane protein	8.82	8.9	8.1	8.96	8.5	8.75	9.04	9.11	-0.04	-0.65	0.13	1.08	14.22	1.35
Cter_1958	hypothetical protein	7.77	7.57	6.77	7.75	8.31	8.04	7.69	6.78	-0.2	-0.12	-0.05	1.24	0.59	0.89
Cter_1959	Sugar transferases involved in	0	1	1.58	1	5.29	4.86			0.28	2.36	-0.49	1.21	4.61	0.49
Cter_1960	Capsular polysaccharide biosynthesis protein	3	2.58	1.58	2.32	7.85	7	3.17	2	-0.71	2.46	-0.5	1.86	5.26	0.23
Cter_1961	ABC transporter	2	3.7	3.17	4.64	7.99	7.6	3.7	2.81	0.99	2.3	0.27	0.59	3.23	0.83
Cter_1962	hypothetical protein	0	0	2.32	3	7.25	6.78	2	1.58	3.07	4.54	2.16	5.92	14.84	51.89
Cter_1963	hypothetical protein	4.58	4.25	4.17	4.52	8.17	7.51	4	4.52	-0.02	1.64	-0.01	1.08	4.49	1.01
Cter_1964	hypothetical protein	0	2.32	1		6.27	5.17	1.58	0	-0.3	1.68	-0.42	0.89	2.13	0.82
Cter_1965	hypothetical protein	0				4.46	3.81		0	-0.06	2.23	0	5.21	6.38	1.03
Cter_1966	putative Fe-S oxidoreductase	1	1	2.32	2.32	5.83	5.58	2	3	1.73	2.88	1.03	38.55	14.4	2.04
Cter_1967	hypothetical protein
Cter_1969	hypothetical protein	0	1	1	1.58	6.29	6.23	0	0	0.24	3.32	-0.54	0.83	6.62	0.47
Cter_1970	Glycosyltransferase	1	1.58	0	1.58	6.85	6.23			-0.38	3	-0.74	0.73	6.75	2.35
Cter_1971	Membrane protein involved in the export of	2.81	2.81	2	2.81	8.33	7.9	3	1.58	-0.19	3.25	-0.01	1.29	11.57	1
Cter_1972	Exopolysaccharide biosynthesis protein	3.17	2.32	2.58	2.32	7.59	7.01	2.32	2	-0.3	2.35	-0.11	0.69	4.68	0.89
Cter_1973	Glycosyltransferase	1.58	0	1	0	5.7	5.25	1.58	1	-1.32	2.15	0.4	0.34	3.16	0.73
Cter_1974	putative Fe-S oxidoreductase		0	1	1	4.09	4.25			1.29	2.68	0.3	28.67	186.13	19.92
Cter_1975	Glycosyltransferases involved in cell wall	1	2.58	2.32	2.58	7.75	7	1.58	1.58	0.65	2.79	-0.93	0.66	3.71	0.4
Cter_1976	O-antigen ligase like membrane protein	3.17	2.32	3.58	2.32	8.6	7.56	3	2.81	1.16	2.78	0.11	0.21	4.49	0.86
Cter_1977	Right handed beta helix region	2.58	2	2	2.32	7.35	6.39	2	2.58	0.01	2.32	0.02	0.98	4.46	1.04
Cter_1978	capsular exopolysaccharide family	1.58	1.58	2	1.58	6.78	6.51	2.32	2	0.03	3.14	0.73	1.03	14.96	7.55
Cter_1979	Capsular polysaccharide biosynthesis protein	2.58	3	2.32		7.37	6.87	2.58		-1	2.4	-0.57	1.51	6.78	1.38	10.48	10.34	12.75	8.76	-0.2	1.15	-1.61
Cter_1980	Transcription antiterminator	1.58	2.58	0	0	4.91	5.39	0		-1.93	1.24	-1.18	2.69	3.09	2.17
Cter_1981	C-terminal peptidase (prc)	10.03	10.54	11	9.63	9.78	9.8	10.26	9.91	0	-0.66	-0.28	1.02	3.15	0.43	11.1	10.59	12.17	11.3	-0.87	0.08	0.27
Cter_1982	S-layer protein	10.03	10.42	11.35	9.94	10.58	10.64	9.93	9.9	0.11	-0.08	-0.31	1.07	1.31	0.35	13.62	13.82	15.39	14.39	0.42	0.71	0.83
Cter_1983	S-layer protein	9.56	9.72	10.42	9.43	9.57	9.83	9.45	9.24	0.03	-0.39	-0.07	1.01	5.09	0.72	14.55	14.96	16.37	15.24	0.8	0.75	0.75
Cter_1984	Methyl-accepting chemotaxis protein	4.58	4.81	6.38	5.25	7.27	7.57	6.81	5.64	0.83	1.44	1.47	1.85	11.51	3.9	13.19	13.25	15.28	13.9	0.16	0.99	0.77
Cter_1985	Parvulin-like peptidyl-prolyl isomerase	8.01	8.19	7.61	7.16	10.28	9.94	7.61	6.63	-0.77	0.77	-0.62	3.01	3.8	2.62	15.78	16.05	19.39	15.94	0.55	2.35	0.24
Cter_1986	arginyl-tRNA synthetase	11.26	11.14	11.17	11.28	10.69	11.14	11.34	10.9	0.01	-0.58	0	1.05	4.57	1.08	18.29	18.06	18.16	18.07	-0.36	-0.99	-0.14
Cter_1987	Uncharacterized protein conserved in bacteria	8.12	7.97	7.98	7.97	7.76	8.15	8.45	7.48	-0.03	-0.44	0.16	1.29	3.99	0.55	12.29	12.16	12.76	12.41	-0.18	-0.46	0.2
Cter_1988	D-alanine--D-alanine ligase	9.85	9.73	9.82	9.8	9.7	10.05	9.94	9.58	0	-0.33	0.05	0.86	3.75	1.37	17.23	16.92	17.25	16.83	-0.51	-0.86	-0.31
Cter_1989	Uncharacterized conserved protein	14.91	14.76	14.35	14.92	13.95	14.13	15.79	15.02	-0.11	-1.03	0.58	1.23	11.23	3.32	17.92	18.3	17.7	18	0.75	-1.07	0.16
Cter_1990	peptidase M23	6.39	6.61	6.07	6.52	9.24	8.89	6.77	6.09	-0.01	1.17	0.02	0.94	5.04	1.11	12.61	12.55	16.43	12.14	-0.05	2.54	-0.38
Cter_1991	stage II sporulation protein D	7.02	6.89	7.41	6.93	6.77	6.74	6.86	6.41	0.14	-0.53	-0.07	0.7	4.8	1.38
Cter_1992	Dihydroxyacid dehydratase/phosphogluconate	8.3	8.58	8.71	8.36	8.59	8.78	8.29	7.56	0.02	-0.2	-0.19	1.01	2.22	1.58	13.32	13.22	14.2	13.12	-0.13	-0.09	-0.12
Cter_1993	putative glycosylase	4.32	4.58	5.25	4.75	4.81	4.91	4.91	4.32	0.38	-0.1	0.18	1.78	1.63	1.8
Cter_1994	beta-galactosidase	4.91	4.7	5.61	5.13	5.13	5.67	4.7	4.25	0.28	-0.01	-0.02	1.55	1	1.05
Cter_1995	ABC-type sugar transport system, permease	2.32	3.81	3.32	3.58	3.32	4	4	3.46	0.82	-0.52	0.12	0.54	0.42	0.91
Cter_1996	ABC transporter, permease protein	2.58	2.32	4.25	4	3.58	4.39	2	2.58	1.91	0.42	0	6.15	2.2	0.98
Cter_1997	ABC-type sugar transport system, periplasmic	4.7	4.75	6.09	6.02	6.46	7.3	5.25	4.7	1.76	0.86	0.41	44.74	3.6	8.4	12.2	12.44	14.17	12.15	0.49	0.88	0.03
Cter_1998	two component transcriptional regulator, AraC	5.52	5.04	5.61	5.75	6.34	6.25	6.66	5.86	0.07	0.02	0.76	1.09	0.92	2.47	14.06	13.92	14.4	13.87	-0.2	-0.57	-0.11
Cter_1999	integral membrane sensor signal transduction	6.25	6.6	6.74	6.92	7.67	7.49	6.73	6.41	0.05	0.17	0.03	1.08	1.68	1.11
Cter_2000	UDP-N-acetylglucosamine	4.75	4.39	6.02	4.58	6.19	5.55	5.25	4.39	0.11	0.03	0.01	0.93	1.08	1.05
Cter_2001	Protein of unknown function (DUF1779)	5.29	5.13	6.61	4.75	6.78	6.36	5.32	4.39	0.29	0.23	-0.11	0.83	1.73	0.73
Cter_2002	hypothetical protein	10.69	10.98	12.03	10.28	10.62	10.52	10.85	10.02	0.05	-0.55	-0.09	0.98	3.55	1.23	13.75	14.72	16.17	14.79	1.82	1.29	1.1
Cter_2003	S-layer protein	10.15	10.24	11.15	10	9.92	9.86	10.48	9.88	0.03	-0.64	0.09	1.01	6	1.89	14.57	14.88	16.81	15.11	0.62	1.12	0.61
Cter_2004	S-layer protein	9.94	9.9	10.65	10.13	11.02	11.12	10.09	9.5	0.24	0.32	0.02	1.56	7.03	0.68	14.88	15.13	16.76	15.36	0.51	0.8	0.55
Cter_2005	S-layer protein	9.52	9.33	9.65	9.92	9.73	9.52	10.04	9.42	0.2	-0.14	0.3	1.48	1.59	2.41	13.54	13.77	15.62	14.23	0.47	0.98	0.75
Cter_2006	ATP synthase, F1 epsilon subunit (delta in	11.88	12.19	12.24	11.18	11.34	11.52	12.37	10.61	-0.12	-0.83	-0.08	1.15	5.8	1.07	15.86	15.6	16.73	16.27	-0.42	-0.1	0.48
Cter_2007	ATP synthase, F1 beta subunit	12.94	13.25	13.52	12.4	12.3	12.57	13.12	11.53	0	-0.86	-0.24	1.02	5.8	1.29	19.15	18.93	19.09	18.87	-0.35	-0.93	-0.2
Cter_2008	ATP synthase, F1 gamma subunit	9.77	10.18	10.58	9.44	9.47	9.75	10.24	8.28	0.01	-0.59	-0.15	1.01	3.44	1.13	17.31	17.09	17.62	17.33	-0.35	-0.6	0.1
Cter_2009	proton translocating ATP synthase, F1 alpha	11.67	12.05	12.3	11.5	11.42	11.56	12.14	10.82	0	-0.61	-0.06	1.03	3.83	1.07	19.32	19.14	19.89	19.56	-0.27	-0.37	0.31
Cter_2010	ATP synthase, F1 delta subunit	8.98	9.42	9.21	8.87	9.01	9.13	9.2	8.39	-0.03	-0.41	-0.04	1.09	2.63	1.07	15.69	15.41	15.57	15.68	-0.45	-0.98	0.07
Cter_2011	ATP synthase, F0 subunit b	8.48	8.62	8.96	8.63	8.5	8.48	8.34	7.55	0.12	-0.46	-0.3	1.34	4.68	2.23	16.29	16.08	15.89	16.57	-0.33	-1.23	0.35
Cter_2012	ATP synthase, F0 subunit c	10.53	10.73	11.38	10.81	10.69	10.7	11.12	10.25	0.28	-0.36	0.09	1.52	3.55	1.3	17.06	16.98	18.38	17.72	-0.09	0.3	0.73
Cter_2013	F0F1-type ATP synthase, subunit a	11.53	11.89	11.57	11.69	11.53	11.73	11.92	11.14	-0.16	-0.41	-0.04	0.58	2.96	0.93	14.23	14.01	13.35	13.41	-0.35	-1.66	-0.73
Cter_2014	hypothetical protein	9.61	9.87	9.6	9.83	9.73	9.8	9.89	9.56	-0.2	-0.38	0.06	0.38	3.45	0.72
Cter_2015	Flagellar motor component	8.71	8.28	8.65	9.1	8.58	8.58	8.43	8.35	0.13	-0.17	0.01	1.16	1.59	0.95	12.79	12.82	13.27	12.84	0.11	-0.45	0.13
Cter_2016	Flagellar motor protein	8.38	8.12	8.12	8.86	8.71	8.48	8.17	7.95	0.05	-0.02	-0.03	1.05	0.95	0.95	13.44	13.27	14.56	13.48	-0.25	0.13	0.12
Cter_2017	hypothetical protein	10.06	9.85	10.1	10.53	8.42	9.07	10.61	10.43	0.16	-1.18	0.57	1.29	5.28	2.9	12.88	13.03	13.69	13.53	0.33	-0.15	0.72
Cter_2018	Methyl-accepting chemotaxis protein	12.96	12.5	13.04	13.23	10.33	10.76	13.02	12.86	0.11	-1.88	0.1	1.13	7.03	1.21	15.48	15.88	15.02	15.63	0.78	-1.29	0.23
Cter_2019	UDP-N-acetylglucosamine 2-epimerase	11.01	11.19	10.71	10.85	11.14	11.33	10.34	10.21	-0.29	-0.32	-0.47	2.22	4.32	2.6	16.12	16	16.75	16.32	-0.16	-0.31	0.27
Cter_2020	Deoxycytidylate deaminase	9.28	9.39	8.94	8.84	8.62	8.61	8.72	8.03	-0.61	-0.98	-0.75	6.38	9.79	5.3	14.55	14.42	15.84	14.79	-0.18	0.28	0.31
Cter_2021	uracil phosphoribosyltransferase	9.63	9.27	9.02	8.9	8.59	8.9	8.76	8.08	-0.36	-0.83	-0.6	1.85	4.49	2.49	16.91	16.67	17.65	17.06	-0.38	-0.21	0.23
Cter_2022	ribose 5-phosphate isomerase B	9.03	8.8	8.27	8.12	7.64	7.83	8.36	7.44	-0.81	-1.28	-0.58	3.73	9.61	2.48	14.31	14.35	14.53	14.56	0.13	-0.68	0.32
Cter_2023	Protein-tyrosine-phosphatase	7.23	7.23	7.13	7.1	6.39	6.6	7.2	6.78	-0.22	-1.06	-0.06	9.43	62.54	2.13	13.6	13.54	14.21	13.58	-0.05	-0.33	0.06
Cter_2024	translation factor SUA5	8.17	8.46	8.21	8.2	8.03	8.32	7.75	7.67	0.01	-0.46	-0.13	0.95	3.67	1.32	13.8	13.64	14.18	13.58	-0.24	-0.54	-0.14
Cter_2025	putative divalent heavy-metal cations	7.4	7.64	8.86	8.81	9.67	10.34	8.94	8.64	1.53	1.13	1.37	6.84	5.08	6.65
Cter_2026	peptide chain release factor 1	9.35	9.13	8.68	9.1	8.53	8.97	8.69	8.45	-0.28	-0.71	-0.36	1.61	4.66	2.26	15.96	15.88	16.38	15.9	-0.09	-0.5	0.02
Cter_2027	Domain of unknown function (DUF4098)	13.48	12.7	13.45	13.95	14.03	14.86	11.76	11.96	0.17	0.22	-0.59	1.14	1.39	1.64	20.07	20.5	21.51	19.34	0.84	0.41	-0.64
Cter_2028	Uncharacterized protein conserved in bacteria	10.32	9.38	9.57	10.77	10.8	11.92	8.95	8.34	0.06	0.27	-0.34	1.03	1.38	1.36	18.51	18.94	19.55	17.61	0.84	0.05	-0.8
Cter_2029	Arabinose efflux permease	5.04	4.91	5	5.21	7.61	7.17	5.83	5.75	0.03	1.02	0.83	1.03	4.17	3.72
Cter_2030	Glycosyl transferase family 2	1		2		3.81	2.81	2	1	1.17	0.79	0.29	0.44	1.95	1.29
Cter_2031	DegT/DnrJ/EryC1/StrS aminotransferase family	4.75	5.29	3.81	5.13	3.58	4.91	4	3.81	-0.21	-0.46	-0.54	0.82	1.69	1.98
Cter_2032	putative Fe-S oxidoreductase	1.58		0	2	4.58	2.58		0	0.03	0.18	-0.21	1.01	1.13	0.87
Cter_2033	CotH protein	4.32	4.58	4.75	4.52	4	4.7	4.91	3.58	0.04	-0.3	-0.02	1.05	1.98	0.99
Cter_2034	hypothetical protein	1.58	2	3.17	2.32	1.58	1	2	0	0.72	-0.59	-0.19	1.84	2.28	1.16
Cter_2035	VTC domain-containing protein	3	3	3.32	3.81	2	3.46	4.32	2.81	0.34	-0.21	0.3	1.69	1.3	1.45
Cter_2036	Inorganic pyrophosphatase/exopolyphosphatase	10.12	10.24	9.93	10	9.47	10.11	9.83	9.66	-0.23	-0.58	-0.1	2.68	3.37	1.38	14.46	14.35	14.99	14.56	-0.15	-0.4	0.18
Cter_2037	Signal transduction histidine kinase	6.74	7.06	7.2	6.81	7.44	7.53	6.38	5.93	0.02	-0.03	-0.38	1	0.9	2.27	10.73	10.18	11.04	10.26	-0.95	-0.6	-0.38
Cter_2038	two component transcriptional regulator, winged	4.09	4.46	4.58	3.91	4.25	4.46	4	2.81	-0.01	-0.28	-0.4	1.05	2.31	1.66
Cter_2039	diguanylate cyclase (GGDEF) domain protein	7.56	7.3	7.15	7.52	8.72	8.41	8.37	7.64	-0.06	0.06	0.51	1.17	1.25	2.66
Cter_2040	hypothetical protein	8.03	8.14	8.23	8.02	8.73	8.81	9.04	8.28	0.01	-0.01	0.65	1.07	0.97	4.13
Cter_2041	diguanylate cyclase (GGDEF) domain protein	8.01	8.11	7.96	8.24	8.27	8.27	8.01	7.61	-0.1	-0.27	-0.02	0.61	3.59	0.94
Cter_2042	hypothetical protein	6.13	6.41	5.86	6.25	6.54	6.32	5.7	5.52	-0.03	-0.23	-0.24	0.9	1.88	1.71	14.54	14.2	14.55	13.9	-0.56	-0.87	-0.55
Cter_2043	Streptomycin adenylyltransferase	6.63	6.66	6.64	6.49	7	6.6	5.83	5.86	-0.13	-0.18	-0.43	2.76	1.59	2.22
Cter_2044	Suppressor of fused protein (SUFU)	5.25	5.25	5.25	5.52	5.49	6.25	6	4.39	0.04	-0.07	0.12	0.91	0.79	0.83
Cter_2045	hypothetical protein	6.78	6.27	6.29	6.13	6.61	6.63	6.02	5.7	0.01	-0.14	-0.18	1.01	1.38	1.32
Cter_2046	hypothetical protein	5.29	5.09	4.7	5.36	5.75	5.67	4.91	4.32	-0.06	-0.08	-0.25	1.13	0.6	2.07
Cter_2047	Uncharacterized protein conserved in bacteria	6.48	6.11	5.78	6.55	7.22	6.95	5.7	5.7	-0.05	0.22	-0.2	1.09	0.3	1.38
Cter_2048	hypothetical protein	6.44	5.88	5.78	6.39	7.61	7.77	6.38	6	0	0.37	0.11	1.03	2.09	0.79
Cter_2049	hypothetical protein	4.58	4.39	3.91	4.52	6.13	5.7	4.86	4.39	-0.16	0.26	0.16	1.3	1.81	1.83
Cter_2050	recombination protein RecR	8.73	8.68	8.63	8.44	7.98	8.63	8.46	7.67	-0.18	-0.59	-0.33	2.37	3.45	2.47	13.86	13.7	14.35	13.84	-0.24	-0.44	0.06
Cter_2051	DNA-binding protein, YbaB/EbfC family	7.37	7.33	6.95	6.92	7.66	7.58	7.57	6.78	-0.61	-0.19	-0.09	9.77	2.37	0.63	17.26	17.4	18.48	17.74	0.31	0.21	0.55
Cter_2052	DNA polymerase III, subunit gamma and tau	9.88	10.1	10.47	9.97	10.4	10.78	9.79	9.49	0.1	-0.12	-0.04	1.16	0.29	0.89	14.86	14.72	15.88	14.99	-0.2	0.04	0.21
Cter_2054	Domain of Unknown Function (DUF350)	6.17	6.85	6.58	6.43	7.03	6.94	6.98	6.29	-0.2	-0.03	0.05	0.71	0.96	0.92
Cter_2055	hypothetical protein	4.17	4.32	4.86	3.91	5.17	5.04	3.81	3.7	0.06	0.04	-0.12	0.95	1.24	1.38	13.15	12.84	14.06	13.35	-0.51	-0.06	0.27
Cter_2056	hypothetical protein	7.52	7.59	7.14	7.69	8.67	8.33	7.85	7.51	0.01	0.03	0.22	0.98	1.13	3.07	12.98	12.57	13.91	13.25	-0.69	-0.04	0.34
Cter_2057	two component transcriptional regulator, winged	5	5.21	5.95	5.43	8.06	7.67	6.09	4.86	0.44	1.3	0.26	1.89	5.23	1.51
Cter_2058	integral membrane sensor signal transduction	6.19	6.07	6.46	6.13	6.11	6.97	5.88	5.39	0.15	-0.01	-0.25	0.56	1.01	2.8
Cter_2059	Uncharacterized protein conserved in bacteria	7.46	7.38	8.47	7.48	8.2	8.92	7.61	7.18	0.14	0.17	0.08	1.14	1.65	1.85
Cter_2060	ABC-type multidrug transport system, ATPase	2		0	2		0	1.58	0	-0.04	-0.23	-1.57	0.98	1.18	0.25
Cter_2061	hypothetical protein	2.58	2.58	0			2.32	1	0	-3.69	-0.68	-1.82	82.21	1.62	6.15
Cter_2062	sporulation peptidase YabG	4.39	4	4.39	3.81	4.64	5.39	4.91	4.32	-0.39	0.03	0.27	0.37	1.08	1.7
Cter_2063	Alpha-L-fucosidase	2.32	2.32	2.58	2.81	2.58	5.25	3.32	2	0.26	-0.01	0.16	1.97	1	1.3
Cter_2064	1,3-beta-galactosyl-N-acetylhexosamine	3.46	3.7	4.25	3.81	4.09	4.46	4.09	3.58	0.3	0.13	0.27	1.64	0.18	2.35
Cter_2065	ABC-type sugar transport system, permease	2.58	1	2.81	2.32	1	2.81	3	1.58	0.67	-0.04	0.81	0.66	1.02	0.5
Cter_2066	ABC transporter, permease protein	1.58	1	2.81	2.32	2	2	2	0	0.93	0.19	-0.66	2.14	0.45	0.45
Cter_2067	carbohydrate ABC transporter substrate-binding	3.91	3.58	4	3.17	4.52	4.52	5	3.81	-0.31	0.1	0.36	0.58	0.53	1.63	9.54	9.7	11.14	9.7	0.35	0.55	0.24
Cter_2068	two component transcriptional regulator, AraC	6.19	6.77	6.6	7.16	7.28	7.97	7.36	6.75	0.4	0.04	0.37	0.55	0.88	1.69
[truncated: 3,310 more rows]
