# Supplementary material for: Transcriptomic and proteomic analyses of core metabolism in Clostridium termitidis CT1112 during growth on α-cellulose, xylan, cellobiose and xylose
Source: BMC Microbiol. 2016 May 23;16:91. doi: 10.1186/s12866-016-0711-x (PMC4877739; doi:10.1186/s12866-016-0711-x)
Supplement: Additional file 7: — Znet scores of LacI transcriptional regulators and Histidine containing proteins in C. termitidis. Normalized proteomic Z-scores Pnet are represented as: (i) P0: xylose grown cells – cellobiose grown cells; (ii) P1: α-cellulose grown cells – cellobiose grown cells; and (iii) P2: xylan grown cells – cellobiose grown cells. Normalized transcriptomic Z-scores Rnet are represented as: (i) R0: xylose grown cells – cellobiose grown cells; (ii) R1: α-cellulose grown cells – cellobiose grown cells; and (iii) R2: xylan grown cells – cellobiose grown cells. Highlighted cells represent Znet-value threshold for up and down regulation of ± 1.65 (representing the outermost 10 % of the data set). (XLSX 11 kb) [file 12866_2016_711_MOESM7_ESM.xlsx]

## Sheet: Additional file 7
locus	locus-description	R0	P0	R1	P1	R2	P2
LacI transcriptional regulators in Clostridium termitidis homologous to B.subtilis CcpA
Cter_0587	transcriptional regulator	0.16		-0.14		-0.12
Cter_1849	transcriptional regulator	-0.01		-0.19		-0.48
Cter_0573	transcriptional regulator	-0.24		-0.46		0.23
Cter_1624	transcriptional regulator	-0.66	-0.65	-0.27	0.64	-0.63	0.26
Cter_2547	transcriptional regulator	-1.66	-1.58	-0.74	-0.76	-0.81	-1.1
Cter_1111	transcriptional regulator	-0.11	-0.6	-0.04	0	0.89	0.25
Cter_0033	transcriptional regulator	0.16	-0.04	0.14	0.71	0.29	-0.64
Cter_2857	transcriptional regulator	0.23	0.2	-0.02	0.16	-0.62	0.23
Cter_4397	transcriptional regulator	-0.29	-0.09	0.32	0.21	0.3	0.07
Cter_4495	transcriptional regulator	-1.8	-0.95	-0.19	-0.59	-1.13	-0.81
Cter_3339	transcriptional regulator	1.57		0.9		0.06
Cter_4226	transcriptional regulator	0.18	-0.44	-0.02	0.22	0.16	-0.03
Cter_3212	transcriptional regulator	-0.27	-0.51	-0.08	-0.32	-0.15	-0.26
Cter_1276	transcriptional regulator	-0.01	-0.51	-0.7	-0.29	0	-0.41
Cter_4101	transcriptional regulator	0.11		-0.26		0.17
Histidine containing proteins in C.termitidis
Cter_1040	Phosphotransferase System HPr (HPr) Family	-0.02	0.93	1.01	-2.31	0.22	-1.92
Cter_3631	Phosphotransferase System HPr (HPr) Family	0	-0.02	0.05	-0.25	0.25	0.13
Cter_4771	PTS HPr component phosphorylation site	-0.88	0.2	-0.25	-0.35	0.25	-0.1
Cter_4826	Hpr(Ser) kinase/phosphatase	-0.53	-0.58	-0.42	-0.47	-0.12	-0.27
