# Supplementary material for: Transcriptomic and proteomic analyses of core metabolism in Clostridium termitidis CT1112 during growth on α-cellulose, xylan, cellobiose and xylose
Source: BMC Microbiol. 2016 May 23;16:91. doi: 10.1186/s12866-016-0711-x (PMC4877739; doi:10.1186/s12866-016-0711-x)
Supplement: Additional file 8: — Potential cre sequences identified within the C. termitidis CT1112 genome (XLSX 19 kb) [file 12866_2016_711_MOESM8_ESM.xlsx]

## Sheet: Additional file 8
	Sequence relative to DNA
Accession number		Coordinates		Matched sequence	Corresponding locus Tags	Corresponding gene sequences
		Start	End
AORV01000065	forward	221878	221893	ATGTAATCGGTATCTC	Cter_4685	GMP synthase (glutamine-hydrolyzing)
AORV01000065	forward	445822	445837	ATGAAATCGTACCCTG	Cter_4876	two component transcriptional regulator, AraC family protein
AORV01000065	reverse	174268	174283	ATGCAAGCGAAGTCTT	Cter_4641	threonyl-tRNA synthetase
AORV01000065	reverse	271371	271386	TTGTAACCGCACCCTT	Cter_4729	metallophosphoesterase
AORV01000065	reverse	278279	278294	TTGAAACCGCTGGCTC	Cter_4731	dihydroxyacetone kinase, DhaK subunit
AORV01000065	reverse	370689	370704	TTGCAATCGGAAGCTG	Cter_4805	Galactose-1-phosphate uridyltransferase
AORV01000049	forward	19818	19833	TTGCAAACGGACTCAC	Cter_3534	Cytochrome c biogenesis protein
AORV01000049	forward	64984	64999	TTGAAAACGTTGACAA	Cter_3569	HhH-GPD superfamily base excision DNA repair protein
AORV01000049	forward	78622	78637	ATGTAACCGGTACCAG	Cter_3581	Beta-xylosidase
AORV01000049	reverse	5119	5134	ATGCAATCGGAAGCAG	Cter_3522	1,4-dihydroxy-2-naphthoate octaprenyltransferase
AORV01000049	reverse	12972	12987	TTGCAAGCGCAAGCAC	Cter_3529	Glycosyl hydrolases family 18
AORV01000049	reverse	35793	35808	TTGAAATCGGAGACAG	Cter_3547	integral membrane sensor signal transduction histidine kinase
AORV01000059	reverse	54643	54658	TTGAAAGCGGTGTCAT	Cter_4132	CRISPR-associated helicase
AORV01000048	reverse	12216	12231	ATGTAAACGGAAGCTG	Cter_3508	Transcriptional regulator
AORV01000061	forward	16647	16662	ATGTAACCGTATCCAG	Cter_4340	hypothetical protein
AORV01000061	forward	16929	16944	TTGTAACCGTATCCAG	Cter_4341	hypothetical protein
AORV01000025	forward	26878	26893	ATGTAAACGGAACCTT	Cter_1098	oxidoreductase, NAD-binding domain protein
AORV01000025	forward	43738	43753	ATGAAATCGCTCTCAA	Cter_1110-Cter_1111	family 1 extracellular solute-binding protein- Bacterial regulatory proteins, lacI family
AORV01000025	forward	43906	43921	TTGTAAGCGCTCTCAT	Cter_1110-Cter_1111	family 1 extracellular solute-binding protein- Bacterial regulatory proteins, lacI family
AORV01000025	forward	117584	117599	TTGGAAACGAAAGCAA	Cter_1169	hypothetical protein
AORV01000025	reverse	75018	75033	TTGAAACCGAAACCAG	Cter_1137	helix-turn-helix protein
AORV01000025	reverse	149717	149732	ATGAAAACGCTCACAT	Cter_1194	ABC-type sugar transport system, periplasmic component
AORV01000021	forward	110123	110138	ATGAAATCGCTGTCAA	Cter_0754	endoglucanase
AORV01000021	forward	124470	124485	TTGTAAACGTATACTT	Cter_0768	ABC-type dipeptide transport system, periplasmic componen
AORV01000021	forward	162047	162062	ATGGAACCGCTTCCTA	Cter_0800	germination protein, Ger(x)C family
AORV01000021	forward	191750	191765	TTGTAACCGTAAGCAT	Cter_0829	cobalt ABC transporter permease CbiQ
AORV01000021	forward	274006	274021	TTGAAACCGGACCCTG	Cter_0901	polyketide synthase
AORV01000021	reverse	4120	4135	TTGAAACCGAAGCCTG	Cter_0660	Formate hydrogenlyase subunit 4
AORV01000021	reverse	252825	252840	ATGGAAACGATGGCAG	Cter_0877	Signal transduction histidine kinase
AORV01000009	reverse	37181	37196	ATGCAAACGCACACTG	Cter_5497	CAAX amino terminal protease family
AORV01000046	forward	84613	84628	TTGAAAGCGGTGCCAG	Cter_3400	ABC-type sugar transport system, periplasmic component
AORV01000046	forward	126561	126576	ATGAAACCGAACCCAA	Cter_3436	peptidase domain-containing protein
AORV01000046	forward	129101	129116	ATGAAACCGAACCCAA	Cter_3438	hypothetical protein
AORV01000046	reverse	127918	127933	TTGAAACCGATCCCTC	Cter_3436	peptidase domain-containing protein
AORV01000046	reverse	159095	159110	TTGTAACCGGACACAT	Cter_3463	hypothetical protein
AORV01000046	reverse	169381	169396	TTGTAAGCGTTAGCTT	Cter_3470	hypothetical protein
AORV01000038	forward	229	244	TTGTAAGCGTAACCTT	Cter_2684	hypothetical protein
AORV01000038	forward	22393	22408	ATGCAACCGAAGGCAG	Cter_2698	GTP-binding protein HflX
AORV01000038	forward	26276	26291	ATGCAACCGAAGGCAG	Cter_2699-Cter_2700	hypothetical protein-AraC family transcriptional regulator
AORV01000038	forward	49261	49276	TTGAAATCGAAGCCAT	Cter_2727	putative ATPase of the PP-loop
AORV01000038	forward	79843	79858	TTGAAAACGCTGTCAA	Cter_2751	hypothetical protein
AORV01000066	forward	44588	44603	TTGGAATCGGAGGCTT	Cter_4947	NADH dehydrogenase, FAD-containing subunit
AORV01000066	forward	57607	57622	TTGTAAGCGTATCCAC	Cter_4958	Sugar diacid utilization regulator
AORV01000066	forward	96429	96444	ATGAAATCGAATCCTC	Cter_4990	integral membrane sensor signal transduction histidine kinase
AORV01000066	forward	103069	103084	ATGTAATCGGAGTCAT	Cter_4994	ABC transporter, ATP-binding protein
AORV01000066	reverse	92322	92337	ATGCAAACGAATCCAG	Cter_4987	ABC-type sugar transport system, permease component
AORV01000008	forward	926	941	TTGTAAGCGGTGCCTT	Cter_5102	hypothetical protein
AORV01000008	forward	44226	44241	TTGTAACCGATTGCAA	Cter_5153	putative ABC-type transport system, periplasmic component/surface lipoprotein
AORV01000008	reverse	4178	4193	TTGCAATCGGTTACAA	Cter_5104	hypothetical protein
AORV01000031	forward	16916	16931	TTGTAACCGTTGCCTG	Cter_1952	ATPase, P-type (transporting), HAD superfamily, subfamily IC
AORV01000031	forward	63055	63070	TTGGAACCGTAGCCAG	Cter_1993	putative glycosylase
AORV01000031	forward	104258	104273	ATGAAATCGATATCAT	Cter_2015	Flagellar motor component
AORV01000031	reverse	31644	31659	ATGGAATCGGAGGCAT	Cter_1969	hypothetical protein
AORV01000031	reverse	110847	110862	ATGAAACCGGAGTCAA	Cter_2020	Deoxycytidylate deaminase
AORV01000051	reverse	25224	25239	TTGAAAACGAATTCAA	Cter_3630	excinuclease ABC, C subunit
AORV01000022	forward	54975	54990	ATGCAAGCGCAGCCTT	Cter_0947	ABC-type sugar transport system, permease component
AORV01000022	forward	87064	87079	ATGCAAGCGCTTCCTT	Cter_0971	ABC-type sugar transport system, periplasmic component
AORV01000022	forward	112367	112382	TTGAAAACGGTAACAC	Cter_0990	hypothetical protein
AORV01000022	reverse	55109	55124	TTGAAATCGCAAACAA	Cter_0947	ABC-type sugar transport system, permease component
AORV01000022	reverse	109503	109518	TTGCAAGCGATTTCTT	Cter_0985-Cter_0986	hypothetical-helix-turn-helix protein
AORV01000064	reverse	753	768	ATGCAAGCGGTGCCAG	Cter_4473	Uracil-DNA glycosylase
AORV01000045	forward	54153	54168	ATGGAAACGGAAACTT	Cter_3306	hypothetical protein
AORV01000045	reverse	47810	47825	TTGTAATCGGAGCCAT	Cter_3299	peptidase M23
AORV01000044	forward	62573	62588	TTGCAAGCGGTATCAG	Cter_3231	UV damage endonuclease UvdE
AORV01000044	reverse	76917	76932	TTGCAAGCGTAAACAA	cter_3246	putative ATP-dependent serine protease
AORV01000015	reverse	2767	2782	ATGCAAACGGAAACAT	cter_0177-Cter_0178	hypothetical-putative branched-chain amino acid permeases
AORV01000015	reverse	43719	43734	ATGCAAGCGAATGCTG	Cter_0216	hypothetical protein
AORV01000015	reverse	61250	61265	TTGTAATCGGTGCCTC	Cter_0228	ADP-ribose pyrophosphatase
AORV01000015	reverse	67367	67382	TTGAAAACGAATGCAT	Cter_0233	AraC family transcriptional regulatory protein
AORV01000015	reverse	129932	129947	ATGGAAACGGAAACAG	Cter_0276	family 2 glycosyl transferase
AORV01000052	forward	11663	11678	TTGTAATCGTTACCTG	Cter_3666	ABC-type sugar transport system, periplasmic component
AORV01000052	reverse	25956	25971	ATGCAAACGGAGACAT	Cter_3679	hypothetical protein
AORV01000052	reverse	70683	70698	TTGAAAACGAAAACTA	Cter_3720	hypothetical protein
AORV01000035	forward	123007	123022	ATGGAAGCGTTTACTT	Cter_2474	L-serine dehydratase, iron-sulfur-dependent, alpha subunit
AORV01000035	reverse	53443	53458	TTGAAAACGATATCAA	Cter_2428	hypothetical protein
AORV01000035	reverse	70967	70982	ATGAAATCGGAGGCAT	cter_2434	Beta-1,4-xylanase (GH10)
AORV01000036	forward	106972	106987	TTGGAAGCGATTACAT	Cter_2640	cheD protein
AORV01000036	reverse	21334	21349	ATGTAATCGCTTCCAA	Cter_2557	peptide chain release factor 3
AORV01000054	reverse	19165	19180	TTGGAATCGGATACAA	Cter_3745	amino acid adenylation protein
AORV01000007	forward	5934	5949	ATGGAACCGATACCAA	Cter_4147	ABC-type sugar transport system, ATPase component
AORV01000007	reverse	38266	38281	TTGCAACCGAATCCTT	Cter_4167	ABC-type sugar transport system, periplasmic component
AORV01000003	forward	20333	20348	TTGGAATCGCTCCCTC	Cter_0648	ATP-dependent protease
AORV01000002	forward	14791	14806	ATGAAACCGTATACAT	Cter_0032-Cter_0033	Dihydrodipicolinate synthase/N-acetylneuraminate lyase- transcriptional regulator
AORV01000002	forward	44742	44757	TTGCAAACGATTTCTT	Cter_0051	hypothetical protein
AORV01000002	reverse	13448	13463	TTGAAATCGCAAGCAA	Cter_0032	Dihydrodipicolinate synthase/N-
AORV01000002	reverse	59992	60007	TTGTAAGCGAAGTCAA	Cter_0066	hypothetical protein
AORV01000002	reverse	66917	66932	ATGGAATCGGAGGCTT	Cter_0073-Cter_0074	hypothetical protein-hypothetical
AORV01000039	forward	55792	55807	TTGAAACCGGAATCAA	Cter_2813	Glycosyl hydrolases family 18
AORV01000057	reverse	18988	19003	TTGGAACCGCAGGCTG	Cter_3964	N-acetylmuramic acid 6-phosphate etherase
AORV01000072	forward	91674	91689	ATGCAACCGATGCCAA	Cter_5285	sugar phosphate isomerase/epimerase
AORV01000072	reverse	14032	14047	ATGAAATCGGATGCAT	cter_5221	ABC-type polysaccharide transport system, permease component
AORV01000072	reverse	138847	138862	TTGAAAGCGATGCCAG	Cter_5316	ABC-type polysaccharide transport system, permease component
AORV01000072	reverse	143925	143940	ATGAAACCGTAACCAA	Cter_5323	hypothetical
AORV01000018	forward	12082	12097	TTGTAACCGAATCCTT	Cter_0457	putative phosphohydrolase
AORV01000018	reverse	61783	61798	ATGGAATCGCAGGCAC	Cter_0494	ABC transporter
AORV01000040	forward	33974	33989	ATGGAACCGAATCCTA	Cter_2856	ABC-type sugar transport system, periplasmic component
AORV01000020	forward	27951	27966	TTGGAACCGGACTCAT	Cter_0564	short chain dehydrogenase
AORV01000020	reverse	3445	3460	ATGAAATCGATCCCAT	Cter_0542-Cter_0543	hypothetical-OAH/OAS sulfhydrylase
AORV01000020	reverse	33288	33303	ATGCAAACGGTGACAT	Cter_0569	two component transcriptional regulator, winged helix family protein
AORV01000020	reverse	37811	37826	ATGCAATCGGATGCAA	Cter_0574	ABC-type sugar transport system, permease component
AORV01000020	reverse	58324	58339	ATGGAATCGATTTCAC	Cter_0591	Methyl-accepting chemotaxis protein
AORV01000071	reverse	12364	12379	ATGCAATCGGAGACTC	Cter_5213	integral membrane sensor signal transduction histidine kinase
AORV01000071	reverse	13870	13885	ATGTAACCGAATCCTT	Cter_5213	integral membrane sensor signal transduction histidine kinase
AORV01000060	forward	87904	87919	ATGAAATCGTATCCTC	Cter_4250	N-acetylglucosamine-6-phosphate deacetylase
AORV01000060	reverse	93974	93989	TTGAAAACGGATGCAT	Cter_4255	ABC-type sugar transport system, periplasmic component
AORV01000060	reverse	173371	173386	TTGGAATCGATAACTT	Cter_4320	hypothetical protein
AORV01000058	forward	10904	10919	ATGAAACCGCTGACAT	Cter_3984-Cter_3985	hypothetical protein-toxin secretion/phage lysis holin
AORV01000058	forward	124647	124662	TTGAAAGCGTTGCCAT	Cter_4079	ABC transporter ATP-binding protein
AORV01000058	reverse	40081	40096	ATGTAAACGTAGCCAA	Cter_4018	UDP-N-acetylglucosamine
AORV01000058	reverse	41800	41815	TTGTAACCGCAGCCAT	Cter_4020	pur operon repressor
AORV01000033	reverse	42140	42155	TTGGAACCGGTCTCTA	Cter_2221	UvrD/REP helicase
AORV01000010	reverse	55272	55287	TTGCAAGCGTTGACAT	Cter_5563	HD-GYP domain-containing protein
AORV01000016	reverse	31335	31350	ATGAAACCGCTGCCAG	Cter_0310	polyketide synthase like protein
AORV01000016	reverse	54764	54779	TTGGAAACGAAATCTC	Cter_0315	cyclic peptide transporter
AORV01000026	reverse	178139	178154	ATGAAAACGAAATCAA	Cter_1378	hypothetical protein
AORV01000026	reverse	204177	204192	TTGTAAACGGATTCTC	cter_1405	Major Facilitator Superfamily
AORV01000026	reverse	233518	233533	ATGCAAACGAACTCAG	Cter_1424	amino acid adenylation domain protein
AORV01000026	reverse	307792	307807	ATGAAATCGCACCCAT	Cter_1464	cyclic peptide transporter
AORV01000026	reverse	312445	312460	ATGCAATCGAATACAT	Cter_1469	Choline-glycine betaine transporter
AORV01000026	reverse	324425	324440	ATGGAACCGGAATCAA	Cter_1479	hypothetical protein
AORV01000078	forward	66416	66431	ATGTAAACGCAGTCTG	Cter_5391	ABC-type sugar transport system, permease component
AORV01000078	reverse	3411	3426	ATGAAACCGTATTCAT	Cter_5352	glycosidase
AORV01000078	reverse	129022	129037	ATGGAAGCGATTCCAC	Cter_5447-Cter_5448	G-D-S-L family lipolytic protein- protein of unknown function (DUF1836)
AORV01000028	forward	79301	79316	TTGTAAGCGTACACAA	Cter_1743	hypothetical protein
AORV01000028	reverse	104921	104936	ATGGAACCGGTGGCAA	Cter_1771-Cter_1772	ATPases involved in chromosome partitioning-hypothetical protein
AORV01000028	reverse	148784	148799	TTGAAAGCGCAATCAA	Cter_1805	hypothetical protein
AORV01000027	forward	87279	87294	ATGCAAACGATTTCAC	Cter_1629-Cter_1630	alcohol dehydrogenase zinc-binding domain-containing protein- Glyoxalase/Bleomycin resistance protein/Dioxygenase superfamily
AORV01000027	reverse	19762	19777	ATGCAACCGGAGACAA	Cter_1573	Beta-1,4-xylanase (GH10)
AORV01000027	reverse	31441	31456	TTGTAAACGATATCAA	Cter_1580	signal transduction histidine kinase LytS
AORV01000027	reverse	40824	40839	ATGAAAGCGATTTCAC	Cter_1587	hypothetical protein
AORV01000032	reverse	16233	16248	TTGTAAACGGTCCCAA	Cter_2152	stage III sporulation protein AD
AORV01000032	reverse	22249	22264	TTGAAAGCGGAACCAT	Cter_2160	small GTP-binding protein domain protein
AORV01000036	forward	106971	106989	TTTGGAAGCGATTACATTT	Cter_2640	cheD protein
AORV01000028	reverse	148783	148801	ATTGAAAGCGCAATCAAAA	Cter_1805	hypothetical protein
