# Supplementary material for: Transcriptomic and proteomic analyses of core metabolism in Clostridium termitidis CT1112 during growth on α-cellulose, xylan, cellobiose and xylose
Source: BMC Microbiol. 2016 May 23;16:91. doi: 10.1186/s12866-016-0711-x (PMC4877739; doi:10.1186/s12866-016-0711-x)
Supplement: Additional file 9: — Highly expressed ABC type sugar transporters identified in the transcriptome and proteome of C. termitidis. Normalized proteomic Z-scores Pnet are represented as: (i) P0: xylose grown cells – cellobiose grown cells; (ii) P1: α-cellulose grown cells – cellobiose grown cells; and (iii) P2: xylan grown cells – cellobiose grown cells. Normalized transcriptomic Z-scores Rnet are represented as: (i) R0: xylose grown cells – cellobiose grown cells; (ii) R1: α-cellulose grown cells – cellobiose grown cells; and (iii) R2: xylan grown cells – cellobiose grown cells. Highlighted cells represent Znet-value threshold for up and down regulation of ± 1.65 (representing the outermost 10 % of the data set). Up-regulation in the corresponding substrate with respect to cellobiose are highlighted in red, while down-regulation in the corresponding substrate with respect to cellobiose are highlighted in green. (XLSX 11 kb) [file 12866_2016_711_MOESM9_ESM.xlsx]

## Sheet: Additional file 9
		RNA seq			Proteomic
		Znet-scores			Znet-scores
Locus	Locus-description	R0	R1	R2	P0	P1	P2
Cter_4496	ABC-type sugar transport system, periplasmic	-13.5	-0.47	-10.67	-1.78	0.49	-4.8
Cter_4497	ABC-type sugar transport system, permease	-11.9	-1.53	-11.95	-2.58	-2.05	-5.06
Cter_4498	ABC-type polysaccharide transport system,	-13.17	-1.68	-11.22	-2.22	-1.26	-3.77
Cter_2437	ABC-type sugar transport system, permease	0.15	4.66	8.96	1.78	2.41	4.85
Cter_2438	ABC-type polysaccharide transport system,	0.18	4.23	9.13	2.04	2.75	5.27
Cter_2439	ABC-type sugar transport system, periplasmic	0.26	4.49	9.25	3.42	3.83	4.98
Cter_3554	ABC-type sugar transport system, periplasmic	7.16	4.67	8.65	5.76	3.77	4.3
Cter_3555	ABC transporter, permease protein	5.43	3.72	7.59	2.56	1.03	2.27
Cter_3556	ABC-type sugar transport system, permease	5.96	4.67	8.2	4.27	2.07	3.84
Cter_3557	ABC-type sugar transport system, periplasmic	1.64	1.66	3.64	1.16	0.82	1.19
Cter_0391	ABC-type sugar transport system, periplasmic	4.76	4.86	8.84	2.45	3.72	4.75
Cter_0392	ABC-type sugar transport system, permease	5.28	5.8	10.06	1.2	1.03	3.6
Cter_5427	ABC-type xylose transport system, permease	9.65	-0.64	-0.05	4.67	-1.16	-0.01
Cter_5428	ABC-type sugar transport system, ATPase	10.69	-0.07	-0.05	4.96	-2.05	0.15
Cter_5429	ABC-type xylose transport system, periplasmic	10.63	-1.5	-0.85	4.55	-1.43	0.44
Cter_0261	ABC-type sugar transport system, ATPase	5.68	-1	0.4	6.98	-1.05	-0.42
Cter_0262	ABC-type sugar transport system, periplasmic	11.52	-0.41	1.28	9.24	-1.06	-0.32
Cter_1947	ABC-type sugar transport system, permease	3.69	1.09	2.18
Cter_1948	ABC transporter, permease protein	4.51	1.41	2.33
Cter_1949	ABC-type sugar transport system, periplasmic	3.33	0.7	1.63	5.07	2.75	1.05
Cter_0914	ABC-type xylose transport system, periplasmic	2.48	4.55	0.57	2.55	3.56	-1.01
Cter_0915	ABC transporter	4.35	5.78	1.55	0.02	2.04	-0.1
Cter_0916	ABC-type xylose transport system, permease	0.62	2.96	0.71	0.33	3.26	-9.78
