# Supplementary material for: Transcriptomic and proteomic analyses of core metabolism in Clostridium termitidis CT1112 during growth on α-cellulose, xylan, cellobiose and xylose
Source: BMC Microbiol. 2016 May 23;16:91. doi: 10.1186/s12866-016-0711-x (PMC4877739; doi:10.1186/s12866-016-0711-x)
Supplement: Additional file 11: — RNA seq and Proteomics expression values of enzymes identified in C. termitidis carbon metabolism pathways. CB: cellobiose; AC: α –cellulose. Numbers in brackets indicate replicate samples (XLSX 18 kb) [file 12866_2016_711_MOESM11_ESM.xlsx]

## Sheet: Additional file 11
		RNA sequencing								Proteomics
		Expression values								TIC values
Locus	Locus-description	CB (1)	CB (2)	Xylose (1)	Xylose (2)	AC (1)	AC (2)	Xylan (1)	Xylan (2)	CB	Xylose	AC	Xylan
Glycolysis
Cter_3950	Hexokinase	10.25	10.27	10.42	10.38	9.93	10.04	10.32	9.81	17.12	16.8	16.61	16.66
Cter_3205	ROK family protein (putative glucokinase)	9.19	9.05	9.09	9.17	8.2	8.78	9.38	8.72	13.86	13.79	14.78	13.94
Cter_3170	Transcriptional regulator/sugar kinase	6.75	7.01	6.98	6.98	7.44	7.26	8.06	7.48	14.91	14.65	15.53	15.55
Cter_1642	Transcriptional regulator/sugar kinase	6.77	6.54	7.07	7.21	7.25	7.42	7.22	6.54	11.87	11.82	13.1	12.09
Cter_4742	Transcriptional regulator/sugar kinase	8.99	9.45	9.93	9.59	10.45	10.47	9.88	9.65
Cter_1033	Transcriptional regulator/sugar kinase	2.32	3	2.32	3	2.58	3	0
Cter_1159	Transcriptional regulator/sugar kinase	3.7	3.46	4.39	3.32	4	4.52	3	2.32
Cter_5142	Phosphomannomutase	11.79	11.96	11.11	11.45	11.37	11.5	11.49	11.05	18.47	18.02	18.21	17.92
Cter_3865	Glucose-6-phosphate isomerase	11.38	11.47	10.76	10.2	10.19	10.58	10.55	9.5	19.65	18.98	19.75	18.67
Cter_4719	6-phosphofructokinase	14.25	14.17	13.79	13.31	12.58	12.86	13.86	12.94	21.08	20.77	21.22	20.71
Cter_0067	6-phosphofructokinase	8.83	8.55	9.12	8.9	8.73	8.38	9.51	7.9	17.95	17.98	18.12	17.86
Cter_5379	6-phosphofructokinase	0		0	1	1	1.58	1	0
Cter_4718	fructose-1,6-bisphosphate aldolase, class II	15.77	15.76	16.41	15.83	14.85	14.81	16.11	15.02	21.73	21.57	21.07	20.52
Cter_1264	Fructose-1,6-bisphosphate aldolase	11.74	11.73	12.44	11.82	12.41	12.19	13.06	11.5	18.27	18.67	20.18	18.97
Cter_4809	glyceraldehyde-3-phosphate dehydrogenase, type I	17.23	17.04	17.36	17.21	16.46	16.58	17.06	16.65	23.01	22.93	22.82	22.06
Cter_1092	glyceraldehyde-3-phosphate dehydrogenase, type I	4.32	5.46	4.25	5.04	5.25	4.91	4.95	5	10.77	10.34	10.94	9.51
Cter_4786	bifunctional phosphoglycerate	14.19	14.2	14.11	13.8	13.1	13.01	13.88	12.92	22.24	22.04	22.52	22
Cter_1845	triosephosphate isomerase	1	1	1.58	1.58	1.58	2.32	1	1
Cter_4785	2,3-bisphosphoglycerate-independent	15.56	15.39	15.58	15.95	14.03	14.49	16.2	15.75	19.79	19.46	20.01	19.65
Cter_2329	Phosphoglycerate mutase	7.36	7.27	7.46	7.1	7.82	7.73	7.21	6.34	11.85	11.61	12.03	11.17
Cter_0184	Fructose-2,6-bisphosphatase	5.13	5.95	5.52	5.78	5.29	6.3	4.46	4.7	12.85	12.45	13.26	12.4
Cter_4779	phosphopyruvate hydratase/Enolase	16.39	16.15	15.86	16.49	15.23	15.56	16.45	15.83	19.47	19.47	19.27	19.42
Pentose phosphate pathway
Cter_4329	xylose isomerase	9.27	9.19	14.73	14.6	12.67	12.31	13.89	13.17	18.34	22.07	20.58	21.41
Cter_4331	D-xylulose kinase	6.32	6.38	11.78	11.58	10.26	10.19	10.75	10.05	17.01	20.57	19.77	20.31
Cter_4413	L-ribulose-5-phosphate 4-epimerase	7.63	7.76	8.09	7.56	8.73	8.75	8.64	7.44	12.12	12.65	13.33	12.54
Cter_2022	ribose 5-phosphate isomerase B	9.03	8.8	8.27	8.12	7.64	7.83	8.36	7.44	14.31	14.35	14.53	14.56
Cter_2745	transketolase	11.17	11.32	13.78	13.22	11.73	11.82	13.21	12.54	18.72	20.22	20.05	20.55
Cter_4973	Transketolase, C-terminal subunit	1	3	1	1	4.91	6.3	1		11.03	10.76	13.13	10.7
Cter_4974	Transketolase, N-terminal subunit	2.58	3.7	2.32		6.04	6.95	2.32	0
Cter_3783	Transketolase, N-terminal subunit	2	2.58	3.58	1.58	3.17	2.32	3.17	1.58
Cter_4233	Transketolase, C-terminal subunit	2	0	2	3.17	2	2.81	1.58	0
Cter_4234	Transketolase, N-terminal subunit	0	0	2.58	2.58	0	0		1
Cter_4373	transketolase	2	1	2	2.58	2.58	2.81	2.32	0
Cter_5396	Transketolase, C-terminal subunit	2.32	2.81	2.32	3	2.58	3.58	2	2.32
Cter_5397	Transketolase, N-terminal subunit	1.58		0	0	0
Cter_1675	Transketolase, C-terminal subunit	4.46	4.39	4.86	4.58	3.58	4.52	5.04	4.46
Cter_1676	Transketolase, N-terminal subunit	4.64	4.32	5.13	4.86	4	4.81	4.09	4.32
Conversion of phosphoenol pyruvate to pyruvate
Cter_1146	Phosphoenolpyruvate carboxykinase (GTP)	15.24	15.44	15.38	15.24	14.03	14.25	14.76	14.25	21.75	21.52	20.9	21.31
Cter_0412	malate dehydrogenase	10.94	11.03	10.84	10.65	9.43	9.75	10.79	10.11	19.91	19.72	18.01	18.92
Cter_0411	malic enzyme	14.77	14.87	14.71	14.5	13.57	13.57	14.37	13.71	22.26	22.08	21.88	22.18
Cter_0730	Pyruvate/oxaloacetate carboxyltransferase	14.1	14.17	13.31	13.7	13.98	14.08	13.66	12.76	21.29	20.96	21.08	21.17
Cter_0649	pyruvate kinase	13.66	13.46	13.42	13.68	12.14	12.88	13.79	13.08	17.94	17.98	18.18	18.31
Cter_5054	Phosphoenolpyruvate synthase/pyruvate phosphate	7.33	7.35	7.91	8.24	6.99	7.66	7.64	7.91
Cter_0809	pyruvate, phosphate dikinase	10.01	10.28	10.37	9.65	11.24	11.05	10.52	9.21	18.05	18.38	20.86	18.9
Conversion of pyruvate to end products
Cter_2504	L-lactate dehydrogenase	14.79	14.47	14.06	14.7	13.05	13.88	14.8	14.23	15.45	15.55	15.6	15.54
Cter_0038	formate acetyltransferase 1	16	15.33	15.95	16.4	13.64	14.46	13.95	15.22	19.75	20.22	19.28	19.56
Cter_4726	formate acetyltransferase 1	9.32	9.03	6.69	8.7	7.02	7.6	7.48	9.64
Cter_0037	pyruvate formate-lyase 1-activating enzyme	12.08	11.04	11.78	12.25	9.79	10.43	9.52	10.72	14.6	14.82	15.41	14.63
Cter_2583	Pyruvate-formate lyase-activating enzyme	6.29	5.95	7.36	7.19	5.93	7.01	7.57	7.02
Cter_4126	Pyruvate-formate lyase		0				0
Cter_4127	Pyruvate-formate lyase	2	3.58	4.32	3	4.25	4.81	3.32	2.58
Cter_3262	Pyruvate-formate lyase	4.39	4.39	3.91	4.58	4.52	5.17	4.25	3.46
Cter_0232	Pyruvate-formate lyase	6.57	5.81	6.83	7.31	6.46	7.78	5.95	6.44
Cter_1187	Pyruvate-formate lyase	4.7	5.13	5.75	6.09	5	4.64	4.17	3.7
Cter_1022	pyruvate ferredoxin oxidoreductase, beta subunit	15.69	15.64	15.77	15.45	14.33	14.62	15.24	14.35	20.41	20.13	20.36	19.62
Cter_1023	pyruvate ferredoxin oxidoreductase, alpha	15.45	15.35	15.4	14.99	13.57	13.9	14.64	13.73	21.84	21.53	22.04	21.21
Cter_1024	pyruvate ferredoxin oxidoreductase, delta	12.98	12.73	12.83	12.41	11.14	11.36	12.11	11.06	20.95	20.81	21.77	20.99
Cter_1025	pyruvate ferredoxin oxidoreductase, gamma	13.7	13.49	13.52	13.16	11.89	12.18	12.65	11.72	22.01	21.71	22.2	21.43
Cter_3589	pyruvate:ferredoxin (flavodoxin) oxidoreductase,	14.41	14.41	14.7	15.25	13.84	14.78	14.61	14.83	18.39	18.53	18.79	19.03
Cter_2214	indolepyruvate ferredoxin oxidoreductase, bets	7.55	7.66	7.63	7.2	6.85	7.18	6.81	6.04	16.39	15.99	16.7	16.14
Cter_2215	indolepyruvate ferredoxin oxidoreductase, alpha	10.51	10.65	10.71	10.57	10.59	10.78	10.47	10.2	17.06	16.71	17.58	17.06
Cter_0198	indolepyruvate ferredoxin oxidoreductase, beta	7.22	7.24	7.66	7.44	7.79	8.1	7	6.36	13.91	13.72	14.56	14.04
Cter_0199	indolepyruvate ferredoxin oxidoreductase, alpha	9.93	10.04	10.29	10.04	9.37	9.82	9.59	9.33	15.63	15.5	16.04	15.5
Cter_3761	2-oxoacid:ferredoxin oxidoreductase, gamma	10.01	10.13	10.13	9.61	9.45	9.64	10.36	9.33	14.93	14.71	15.49	14.97
Cter_3762	2-oxoacid:ferredoxin oxidoreductase, beta	10.19	10.39	10.51	9.96	9.84	9.99	10.48	9.41	15.99	15.93	16.89	16.18
Cter_3763	2-oxoacid:ferredoxin oxidoreductase, alpha	9.26	9.23	9.29	8.97	8.89	9.17	9.18	8.56	16.21	16.14	17.2	16.57
Cter_0993	NAD-dependent aldehyde dehydrogenase	6.64	6.75	6.52	6.7	7.48	8.06	6.49	5.64	10.17	10.73	11.74	10.01
Cter_2833	NAD-dependent aldehyde dehydrogenase	3.7	2.32	4.52	3.7	8.82	7.13	3.46	4.46
Cter_5426	bifunctional acetaldehyde-CoA/alcohol	15.77	15.9	16.52	16.31	15.79	15.02	14.22	13.76	22.83	22.55	21.44	21.52
Cter_5570	AMP-dependent synthetase and ligase	11.14	11.07	10.68	11.28	8.64	10.08	9.99	9.71	17.35	17.29	16.54	16.67
Cter_1865	AMP-dependent synthetase and ligase	8.77	8.43	8.71	8.49	8.38	8.5	7.83	7.29	14.74	14.48	15.12	14
Cter_4518	acetate kinase	11.59	11.24	12.75	11.83	12.44	12.86	10.53	10.24	19.24	19.36	20.64	18.75
Cter_4519	phosphate acetyltransferase	10.44	9.95	11.26	10.51	9.51	9.39	8.04	8.72	17.63	17.7	18.66	16.84
Cter_1650	Iron-containing alcohol dehydrogenase	5.83	5.73	6.51	5.88	5.32	5.81	5.7	4.95	11.49	11.74	11.24	11.18
Cter_2586	iron-containing alcohol dehydrogenase	13.52	13.22	15	15.29	12.35	13.61	15.46	14.93	18.16	19.25	19.48	19.58
Cter_3280	Iron-containing alcohol dehydrogenase	14.38	14.49	14.96	14.65	15.02	14.43	13.76	13.11	21.47	21.51	22.7	21.13
Cter_5477	Iron-containing alcohol dehydrogenase	2	3	1.58	3.32	2	2.81	3.7	3.7
