# Supplementary material for: Transcriptomic and proteomic analyses of core metabolism in Clostridium termitidis CT1112 during growth on α-cellulose, xylan, cellobiose and xylose
Source: BMC Microbiol. 2016 May 23;16:91. doi: 10.1186/s12866-016-0711-x (PMC4877739; doi:10.1186/s12866-016-0711-x)
Supplement: Additional file 12: — Proteomic expression values and Znet scores of previously run iTRAQ on 2 g/L each of α-cellulose and cellobiose (XLSX 208 kb) [file 12866_2016_711_MOESM12_ESM.xlsx]

## Sheet: Additional file 12
locus	locus-description	Cellobiose (1)	Cellobiose (2)	α-cellulose (1)	α-cellulose (2)	Z0net	Z1net
CTER_00001	Carbohydrate binding domain X2/Cellulose binding	12.17	12.37	13.59	13.36	2.08	1.45
CTER_00002	Calcineurin-like phosphoesterase superfamily
CTER_00003	Spo0E like sporulation regulatory protein
CTER_00004	Site-specific recombinase XerD
CTER_00005	pyrroline-5-carboxylate reductase	12.83	12.9	13.2	13.51	0.39	0.79
CTER_00006	Glycine/serine hydroxymethyltransferase	14.22	14.36	14.41	14.64	0.1	0.22
CTER_00007	Hydrogenase maturation factor
CTER_00008	Uncharacterized protein conserved in bacteria	11.32	11.49	11.07	11.29	-0.61	-0.6
CTER_00009	putative vancomycin resistance protein
CTER_00010	tyrosyl-tRNA synthetase	13.76	13.82	13.3	13.37	-0.95	-1.03
CTER_00011	putative domain HDIG
CTER_00012	transcription elongation factor GreA	11.37	11.72	11.6	11.73	0.16	-0.24
CTER_00013	Cell wall-associated hydrolases
CTER_00014	metallo-beta-lactamase domain protein
CTER_00015	thiazole biosynthesis/tRNA modification protein	10.77	10.98	11.05	11.02	0.24	-0.19
CTER_00016	cysteine desulfurase	8.62	8.68	9.11	9.28	0.58	0.78
CTER_00017	hypothetical protein
CTER_00018	NADH ubiquinone oxidoreductase 20 kDa subunit
CTER_00020	Asparagine synthetase A	13.23	13.37	13.22	13.31	-0.23	-0.36
CTER_00021	isocitrate dehydrogenase, NADP-dependent	14.77	14.84	14.3	14.48	-0.97	-0.88
CTER_00022	prevent-host-death family protein	10.04	10.2	9.48	9.5	-1.11	-1.47
CTER_00023	D-3-phosphoglycerate dehydrogenase
CTER_00024	Dihydroxyacid dehydratase/phosphogluconate
CTER_00025	alcohol dehydrogenase zinc-binding
CTER_00026	ABC-type sugar transport system, permease
CTER_00027	ABC transporter permease protein
CTER_00028	ABC-type sugar transport system, periplasmic	8.2	8.3	9.08	9.14	1.21	1.19
CTER_00029	Dihydroxyacetone kinase
CTER_00030	Dihydroxyacetone kinase
CTER_00031	D-3-phosphoglycerate dehydrogenase
CTER_00032	Dihydrodipicolinate synthase/N-acetylneuraminate
CTER_00033	transcriptional regulator	10.1	10.21	10.57	10.59	0.55	0.4
CTER_00034	putative sugar phosphate isomerase involved in
CTER_00035	PfkB domain protein
CTER_00036	Cellobiose phosphorylase
CTER_00037	pyruvate formate-lyase 1-activating enzyme	10.16	9.94	9.22	9.39	-1.73	-1.21
CTER_00038	formate acetyltransferase 1	15.31	15.17	14.34	14.58	-1.77	-1.28
CTER_00039	hypothetical protein	11.71	11.67	11.14	11.34	-1.13	-0.83
CTER_00040	hypothetical protein
CTER_00041	hypothetical protein
CTER_00042	Zn-dependent protease with chaperone function	8.6	8.35	9.3	9.29	0.92	1.36
CTER_00043	isoaspartyl dipeptidase IadA
CTER_00044	ABC-type polar amino acid transport system,
CTER_00045	amine acid ABC transporter, permease protein,	7.11	7.86	8.86	8.83	2.61	1.41
CTER_00046	family 3 extracellular solute-binding protein	11.64	11.74	11.85	11.82	0.13	-0.12
CTER_00047	ErfK/YbiS/YcfS/YnhG family protein
CTER_00048	hypothetical protein
CTER_00049	peptidoglycan binding domain-containing protein
CTER_00050	aspartate-semialdehyde dehydrogenase	13.97	14.1	13.91	14.18	-0.31	-0.12
CTER_00051	hypothetical protein	11.4	11.44	11.35	11.54	-0.29	-0.09
CTER_00052	endoribonuclease L-PSP, putative	12.6	12.71	12.51	12.56	-0.35	-0.52
CTER_00053	gamma-glutamyl phosphate reductase	13.39	13.46	13.25	13.38	-0.44	-0.4
CTER_00054	glycerol kinase	10.48	10.56	10.64	10.8	0.05	0.16
CTER_00055	Branched-chain amino acid transport protein
CTER_00056	putative branched-chain amino acid permease
CTER_00057	cobalt ABC transporter permease
CTER_00058	ABC transporter	10.52	10.63	10.41	10.48	-0.39	-0.52
CTER_00059	putative membrane protein	11.73	11.67	11.71	11.62	-0.24	-0.34
CTER_00060	TIGR00266 family protein	9.56	9.46	9.22	9.41	-0.76	-0.34
CTER_00061	4-hydroxythreonine-4-phosphate dehydrogenase	11.06	11.18	10.56	10.52	-1.02	-1.4
CTER_00062	Glyoxalase/Bleomycin resistance	9.31	9.51	9.92	9.99	0.77	0.57
CTER_00063	hypothetical protein
CTER_00064	ABC-type multidrug transport system, ATPase
CTER_00065	putative transcriptional regulator
CTER_00066	Zinc dependent phospholipase C
CTER_00067	6-phosphofructokinase	14.49	14.55	14.21	14.34	-0.66	-0.62
CTER_00068	phosphatidylserine decarboxylase precursor
CTER_00069	Uncharacterized protein conserved in bacteria
CTER_00070	Uncharacterized conserved protein	12.33	12.48	12.81	13.16	0.56	0.91
CTER_00071	Major Facilitator Superfamily
CTER_00073	hypothetical protein
CTER_00074	hypothetical protein
CTER_00075	integral membrane sensor signal transduction
CTER_00076	two component transcriptional regulator, winged
CTER_00077	helicase
CTER_00078	hypothetical protein
CTER_00079	Signal transduction histidine kinase
CTER_00080	two component transcriptional regulator, winged
CTER_00081	hypothetical protein
CTER_00082	Signal transduction histidine kinase
CTER_00083	two component transcriptional regulator, winged
CTER_00084	Transglutaminase-like superfamily
CTER_00085	amidohydrolase 2
CTER_00086	Transcriptional regulator
CTER_00087	beta-galactosidase
CTER_00088	Uncharacterized conserved protein
CTER_00089	Dihydroxyacetone kinase
CTER_00090	Dihydroxyacetone kinase
CTER_00092	YhgE/Pip-like protein
CTER_00093	transcriptional regulator
CTER_00094	Spo0E like sporulation regulatory protein
CTER_00095	hypothetical protein
CTER_00096	acetyltransferase
CTER_00097	Cell wall-associated hydrolases
CTER_00098	DNA internalization-related competence protein
CTER_00099	DNA polymerase III, delta subunit
CTER_00100	single-stranded-DNA-specific exonuclease RecJ	10.4	10.53	9.78	10.02	-1.21	-1.14
CTER_00101	adenine phosphoribosyltransferase	10.12	10.13	10.78	10.77	0.85	0.84
CTER_00102	(p)ppGpp synthetase, RelA/SpoT family	10.73	10.58	11.04	11.01	0.29	0.48
CTER_00103	D-tyrosyl-tRNA(Tyr) deacylase
CTER_00104	beta-lactamase
CTER_00105	coproporphyrinogen III oxidase
CTER_00106	histidyl-tRNA synthetase	12.49	12.57	12.32	12.53	-0.48	-0.33
CTER_00107	aspartyl-tRNA synthetase, bacterial type	13.3	13.47	13.76	13.94	0.53	0.55
CTER_00108	CoA-substrate-specific enzyme activase, putative	13.03	13.08	13.08	13.22	-0.13	-0.02
CTER_00109	Mannose-6-phosphate isomerase
CTER_00110	hypothetical protein
CTER_00111	esterase
CTER_00112	Signal transduction histidine kinase
CTER_00113	two component transcriptional regulator, winged
CTER_00114	hypothetical protein
CTER_00115	stage II sporulation protein P
CTER_00116	hypothetical protein
CTER_00117	RNA related
CTER_00118	GTP-binding protein LepA	11.24	11.5	10.98	11.14	-0.63	-0.88
CTER_00119	Uncharacterized protein, possibly involved in
CTER_00120	RNA related
CTER_00122	GDSL-like Lipase/Acylhydrolase family
CTER_00123	hypothetical protein	12.12	11.71	10.96	11.3	-2.08	-0.97
CTER_00125	hypothetical protein
CTER_00126	Carbohydrate binding domain X2/F5/8 type C
CTER_00127	Ribosomal protein S9	13.76	13.96	13.13	13.71	-1.23	-0.69
CTER_00128	ribosomal protein L13, bacterial type	14.12	14.29	13.85	14.02	-0.65	-0.72
CTER_00129	putative amidohydrolase
CTER_00130	pseudouridylate synthase I
CTER_00131	putative phosphatase/phosphohexomutase
CTER_00132	Alpha-mannosidase
CTER_00134	hypothetical protein
CTER_00135	Trehalose utilization	11.2	11.27	11.03	11.01	-0.48	-0.71
CTER_00136	3-ketoacyl-(acyl-carrier-protein) reductase	10.57	10.76	11.19	11	0.79	0.16
CTER_00137	AraC family transcriptional regulator
CTER_00138	EamA-like transporter family
CTER_00139	Lipoate-protein ligase A
CTER_00140	integral membrane sensor signal transduction
CTER_00141	two component transcriptional regulator, winged
CTER_00142	putative membrane-associated protein
CTER_00143	Uncharacterized conserved protein
CTER_00145	helicase
CTER_00146	DNA gyrase, A subunit	14.38	14.48	14.38	14.54	-0.21	-0.16
CTER_00147	parB-like partition protein	6.11	6.29	6.9	6.83	1.06	0.67
CTER_00148	16S rRNA methyltransferase GidB	11.22	11.31	10.42	10.27	-1.5	-2.05
CTER_00149	glucose-inhibited division protein A
CTER_00150	tRNA modification GTPase TrmE
CTER_00151	putative RNA-binding protein	10.84	10.99	11.34	11.43	0.6	0.5
CTER_00152	Uncharacterized conserved protein	11.05	11.15	10.66	10.77	-0.84	-0.91
CTER_00153	ribonuclease P protein component
CTER_00154	ribosomal protein L34, bacterial type
CTER_00155	chromosomal replication initiator protein DnaA	12.62	12.89	12.99	13.1	0.39	0.1
CTER_00156	DNA polymerase III, beta subunit	12.5	12.63	12.79	13.02	0.26	0.41
CTER_00157	S4 domain protein YaaA	9.32	9.46	9.7	9.83	0.4	0.38
CTER_00158	recF protein
CTER_00159	hypothetical protein	10.66	10.89	9.81	10.17	-1.58	-1.5
CTER_00160	DNA gyrase, B subunit	12.65	12.73	12.35	12.4	-0.69	-0.83
CTER_00161	ATPases involved in chromosome partitioning	10.56	10.52	10.96	11.04	0.44	0.64
CTER_00162	parB-like partition protein	11.87	12.01	11.91	12.19	-0.15	0.05
CTER_00163	hypothetical protein
CTER_00164	hypothetical protein	9.12	9.09	9.03	9.15	-0.35	-0.16
CTER_00167	beta-lactamase
CTER_00168	D-isomer specific 2-hydroxyacid dehydrogenase,
CTER_00169	Transcriptional regulator/sugar kinase
CTER_00170	ABC-type sugar transport system, periplasmic	8.9	9.12	8.93	8.83	-0.16	-0.76
CTER_00171	ABC-type sugar transport system, permease
CTER_00172	ABC-type sugar transport system, permease
CTER_00173	glycoside hydrolase family protein
CTER_00175	hypothetical protein
CTER_00176	putative FAD-dependent dehydrogenase	11.13	11.33	11.48	11.53	0.35	0.09
CTER_00177	hypothetical protein
CTER_00178	putative branched-chain amino acid permeases
CTER_00179	putative branched-chain amino acid permease
CTER_00180	Beta-galactosidase/beta-glucuronidase
CTER_00181	transcriptional regulator
CTER_00182	peptidyl-prolyl cis-trans isomerase (rotamase) -	12.42	12.68	12.6	12.8	0.08	-0.05
CTER_00183	Major Facilitator Superfamily
CTER_00184	Fructose-2,6-bisphosphatase
CTER_00185	Type IIA topoisomerase (DNA gyrase/topo II,	11	11.03	11.16	11.4	0.05	0.38
CTER_00186	Type IIA topoisomerase (DNA gyrase/topo II,	11.47	11.55	11.13	11.14	-0.76	-0.97
CTER_00187	Alpha-L-fucosidase	10.7	10.55	10.27	10.34	-0.9	-0.62
CTER_00188	hypothetical protein	9.97	10.28	9.8	9.88	-0.48	-0.95
CTER_00189	Domain of unknown function (DUF4098)	10.49	10.64	10.3	10.75	-0.52	-0.07
CTER_00190	Protein of unknown function (DUF1393)
CTER_00191	hypothetical protein
CTER_00192	S-layer domain-containing protein
CTER_00193	ABC-type transport system, involved in
CTER_00194	ABC-type antimicrobial peptide transport system,
CTER_00195	RND family efflux transporter, MFP subunit	10.83	11.01	8.85	9.33	-3.4	-3.16
CTER_00196	Coenzyme F390 synthetase	10.95	11.02	11.49	11.67	0.66	0.86
CTER_00197	methylglyoxal synthase	11.5	11.61	11.28	11.29	-0.56	-0.81
CTER_00198	indolepyruvate ferredoxin oxidoreductase, beta	10.52	10.67	10.57	10.79	-0.13	-0.05
CTER_00199	indolepyruvate ferredoxin oxidoreductase, alpha	12.02	12.17	12.3	12.45	0.24	0.22
CTER_00200	Nitrogen regulatory protein PII	10.39	10.48	10.67	10.77	0.24	0.24
CTER_00201	RNA polymerase sigma factor, sigma-70 family
CTER_00202	Domain of unknown function (DUF4367)
CTER_00203	sulfatase
CTER_00204	Uncharacterized protein conserved in bacteria
CTER_00205	ABC transporter	9.73	9.59	8.58	8.38	-2.06	-2.34
CTER_00206	hypothetical protein	11.56	11.65	11.85	11.61	0.26	-0.33
CTER_00207	putative transcriptional regulator
CTER_00208	Uncharacterized protein conserved in bacteria	15.51	15.53	15.55	15.66	-0.15	-0.03
CTER_00209	NfeD-like protein
CTER_00210	hypothetical protein
CTER_00211	hypothetical protein
CTER_00212	GAF domain-containing protein	9.88	10.18	10.24	10.44	0.37	0.19
CTER_00213	hypothetical protein	10.07	10.22	9.78	9.98	-0.68	-0.67
CTER_00214	beta-lactamase domain-containing protein	10.56	10.71	10.57	10.91	-0.19	0.09
CTER_00215	putative transcriptional regulator
CTER_00216	hypothetical protein
CTER_00217	Major Facilitator Superfamily
CTER_00218	helix-turn-helix protein
CTER_00219	S-layer domain-containing protein
CTER_00220	amino acid transporter	9.69	9.9	9.96	10.21	0.23	0.28
CTER_00221	von Willebrand factor type A domain protein
CTER_00222	integral membrane sensor signal transduction
CTER_00223	two component transcriptional regulator, winged
CTER_00224	hypothetical protein	9.4	9.73	10.66	10.8	1.82	1.59
CTER_00225	putative membrane protein (DUF2339)	12.03	12.12	12.29	12.31	0.21	0.07
CTER_00226	putative nicotinate phosphoribosyltransferase	12.16	12.23	11.44	11.5	-1.37	-1.52
CTER_00227	isochorismatase hydrolase
CTER_00228	ADP-ribose pyrophosphatase	9.79	9.85	9.87	10.06	-0.08	0.1
CTER_00229	exonuclease RNase T and DNA polymerase III
CTER_00230	putative metal-dependent phosphoesterases (PHP	10.37	10.44	10.58	10.63	0.13	0.07
CTER_00231	copper amine oxidase family protein
CTER_00232	Pyruvate-formate lyase
CTER_00233	AraC family transcriptional regulatory protein
CTER_00234	Peroxiredoxin	13.08	12.72	12.6	12.68	-0.98	-0.33
CTER_00235	hypothetical protein
CTER_00236	glycyl-radical enzyme activating protein family
CTER_00237	RNA related
CTER_00238	ABC-type sugar transport system, permease
CTER_00239	ABC-type polysaccharide transport system,
CTER_00240	AraC-type DNA-binding domain-containing protein
CTER_00241	Alpha-mannosidase
CTER_00242	hypothetical protein
CTER_00243	f5/8 type C domain protein
CTER_00244	Beta-galactosidase/beta-glucuronidase
CTER_00245	histidine kinase
CTER_00246	AraC family transcriptional regulator
CTER_00247	hypothetical protein
CTER_00248	ABC-type sugar transport system, permease
CTER_00249	ABC-type polysaccharide transport system,
CTER_00250	Carbohydrate binding module (family 6)
CTER_00251	ABC-type sugar transport system, periplasmic
CTER_00252	ABC-type sugar transport system, permease
CTER_00253	ABC-type polysaccharide transport system,
CTER_00254	hypothetical protein
CTER_00256	putative hydrolases or acyltransferases
CTER_00257	Endonuclease IV
CTER_00258	xylose isomerase domain-containing protein	11.08	11.02	10.88	10.97	-0.53	-0.34
CTER_00259	oxidoreductase domain-containing protein
CTER_00260	inner-membrane translocator
CTER_00261	ABC-type sugar transport system, ATPase
CTER_00262	ABC-type sugar transport system, periplasmic
CTER_00263	ABC-type sugar transport system, periplasmic
CTER_00264	signal transduction histidine kinase, LytS
CTER_00265	AraC family transcriptional regulator
CTER_00266	ABC-type sugar transport system, periplasmic
CTER_00267	O-Glycosyl hydrolase	9.48	9.53	11.06	10.82	2.34	1.97
CTER_00268	Phosphoheptose isomerase
CTER_00269	hypothetical protein
CTER_00270	YhhN-like protein
CTER_00271	transcriptional regulator
CTER_00272	Cellulose binding domain/Glycosyl hydrolase
CTER_00273	Sigma-70, region 4
CTER_00274	putative Fe-S oxidoreductase
CTER_00275	hypothetical protein
CTER_00276	family 2 glycosyl transferase
CTER_00277	hypothetical protein
CTER_00278	hypothetical protein
CTER_00279	hypothetical protein
CTER_00280	Uncharacterized protein conserved in bacteria
CTER_00281	baseplate J-like protein
CTER_00282	Protein of unknown function (DUF2634)
CTER_00283	Protein of unknown function (DUF2577)
CTER_00284	hypothetical protein
CTER_00285	LysM domain-containing protein
CTER_00286	hypothetical protein
CTER_00287	Phage XkdN-like protein
CTER_00288	Protein of unknown function (DUF2001)
CTER_00289	Phage tail sheath protein
CTER_00290	hypothetical protein
CTER_00291	transcriptional regulator
CTER_00292	drug resistance transporter, EmrB/QacA subfamily
CTER_00293	hypothetical protein	12.15	12.35	12.27	12.5	-0.02	0
CTER_00294	hypothetical protein
CTER_00295	hypothetical protein
CTER_00297	hypothetical protein
CTER_00298	hypothetical protein
CTER_00299	hypothetical protein	9.63	9.87	10.27	10.23	0.82	0.36
CTER_00300	RHS repeat-associated core domain-containing
CTER_00302	D-alanyl-D-alanine carboxypeptidase
CTER_00303	family 2 glycosyl transferase
CTER_00304	polyketide synthase like protein	12.96	13.13	13.84	13.9	1.21	1.07
CTER_00305	polyketide synthase like protein	11.5	11.59	12.11	12.15	0.77	0.71
CTER_00306	malonyl CoA-acyl carrier protein transacylase	10.36	10.51	11.74	11.9	2.02	2.14
CTER_00307	non-ribosomal peptide synthetase like protein	10.41	10.54	11.24	11.52	1.13	1.43
CTER_00308	NADH:flavin oxidoreductase/NADH oxidase	11.14	11.29	11.85	12.05	0.94	1.05
CTER_00309	amino acid adenylation domain protein	10.39	10.59	11.44	11.46	1.48	1.24
CTER_00310	polyketide synthase like protein	10.53	10.62	11.45	11.53	1.27	1.31
CTER_00311	polyketide synthase like protein	11.75	11.88	12.36	12.5	0.77	0.81
CTER_00312	amino acid adenylation domain protein	11.75	11.9	12.6	12.7	1.16	1.12
CTER_00313	hypothetical protein	8.99	9.11	8.63	8.79	-0.79	-0.81
CTER_00314	putative thioesterase involved in non-ribosomal
CTER_00315	cyclic peptide transporter
CTER_00316	flavodoxin
CTER_00317	ABC-type sugar transport system, periplasmic
CTER_00318	MacB-like periplasmic core domain
CTER_00319	RND family efflux transporter, MFP subunit
CTER_00320	ABC-type sugar transport system, permease
CTER_00321	ABC-type sugar transport system, permease
CTER_00322	peptidase M56 family protein
CTER_00323	putative transcriptional regulator
CTER_00324	heavy metal-(Cd/Co/Hg/Pb/Zn)-translocating
CTER_00325	putative transcriptional regulator
CTER_00326	putative transcriptional regulator
CTER_00327	Heavy-metal-associated domain protein
CTER_00328	heavy metal-(Cd/Co/Hg/Pb/Zn)-translocating
CTER_00329	Uncharacterized conserved protein
CTER_00330	hypothetical protein
CTER_00331	RNA related
CTER_00333	ABC-type multidrug transport system, ATPase
CTER_00334	hypothetical protein
CTER_00335	hypothetical protein
CTER_00336	RNA polymerase sigma factor, sigma-70 family
CTER_00337	4Fe-4S binding domain/4Fe-4S dicluster domain
CTER_00338	Uncharacterized conserved protein	10.98	10.93	10.7	10.61	-0.66	-0.81
CTER_00339	ATPases involved in chromosome partitioning	13.12	13	13.42	13.37	0.27	0.38
CTER_00340	putative DNA-binding protein
CTER_00341	Glutaredoxin-like protein, YruB-family	9.87	10.05	9.15	9.09	-1.37	-1.91
CTER_00342	two component transcriptional regulator, winged
CTER_00343	Methyl-accepting chemotaxis protein
CTER_00344	phosphate ABC transporter, permease protein PstA
CTER_00345	phosphate ABC transporter, permease protein PstC
CTER_00346	phosphate binding protein	10.57	10.63	10.08	10.29	-1	-0.84
CTER_00347	putative transcriptional regulator
CTER_00348	peptidase M56 family protein
CTER_00349	Uncharacterized protein conserved in bacteria
CTER_00350	hydroxylamine reductase
CTER_00351	Dolichyl-phosphate-mannose-protein
CTER_00353	ABC-type polysaccharide transport system,
CTER_00354	ABC-type sugar transport system, permease
CTER_00355	ABC-type sugar transport system, periplasmic	10.86	10.89	11.75	11.81	1.23	1.33
CTER_00356	transcriptional regulator, AraC family protein
CTER_00357	looped-hinge helix DNA binding domain, AbrB	13.5	13.58	13.33	13.4	-0.48	-0.57
CTER_00358	putative S-adenosylmethionine-dependent	10.48	10.68	10.06	10.18	-0.89	-1.12
CTER_00359	putative O-methyltransferase
CTER_00360	4Fe-4S ferredoxin
CTER_00361	putative PSP1-like protein	12.89	12.95	12.76	12.95	-0.42	-0.26
CTER_00362	DNA polymerase III subunit delta'
CTER_00363	Uncharacterized protein conserved in bacteria
CTER_00364	Uncharacterized protein conserved in bacteria	11.77	11.75	11.86	12.06	-0.06	0.28
CTER_00365	thymidylate kinase	10.73	10.77	10.43	10.44	-0.69	-0.83
CTER_00366	arginine/lysine/ornithine decarboxylase
CTER_00367	phytoene dehydrogenase family protein
CTER_00368	Transcriptional regulator
CTER_00369	oxidoreductase, NAD-binding domain protein	9.7	9.92	10.84	11.11	1.63	1.79
CTER_00370	oxidoreductase, NAD-binding domain protein	11.41	11.55	12.72	12.97	1.9	2.19
CTER_00371	AraC family transcriptional regulator
CTER_00372	glycoside hydrolase family 4
CTER_00373	PAS/PAC domain-containing protein
CTER_00374	hypothetical protein
CTER_00375	ABC-type sugar transport system, periplasmic
CTER_00376	ribose ABC transporter permease
CTER_00377	ABC-type sugar transport system, ATPase
CTER_00378	Formate hydrogenlyase subunit 6/NADH:ubiquinone
CTER_00379	NADH:flavin oxidoreductase
CTER_00380	xylose isomerase domain-containing protein TIM
CTER_00381	oxidoreductase domain protein
CTER_00382	Beta-galactosidase/beta-glucuronidase
CTER_00383	AraC-type DNA-binding domain-containing protein
CTER_00384	glycoside hydrolase	9.94	10.17	10.68	10.7	0.98	0.66
CTER_00385	Alpha-glucuronidase
CTER_00386	mannonate dehydratase
CTER_00387	mannitol dehydrogenase	6.15	7.1	8.1	8.47	2.94	2.1
CTER_00388	protein of unknown function (DUF303)
CTER_00389	AraC-type DNA-binding domain-containing protein
CTER_00390	hypothetical protein	14.37	14.55	15.84	15.99	2.16	2.22
CTER_00391	ABC-type sugar transport system, permease	7.55	7.72	9.44	9.49	2.84	2.79
CTER_00392	ABC-type polysaccharide transport system,
CTER_00393	transcriptional regulator
CTER_00394	Beta-galactosidase/beta-glucuronidase
CTER_00395	Fucose dissimilation pathway protein FucU
CTER_00396	putative sugar phosphate isomerase involved in
CTER_00397	ribokinase
CTER_00398	FAD binding protein
CTER_00399	ABC-type sugar transport system, periplasmic
CTER_00400	ABC-type sugar transport system, permease
CTER_00401	ABC-type sugar transport system, permease
CTER_00402	Dihydrodipicolinate synthase/N-acetylneuraminate
CTER_00403	Transcriptional regulator	7.48	7.89	7.94	8.09	0.53	0.09
CTER_00404	BNR repeat-like domain containing protein
CTER_00405	Uncharacterized protein conserved in bacteria
CTER_00406	ABC-type sugar transport system, permease
CTER_00407	ABC-type sugar transport system, permease
CTER_00408	ABC-type sugar transport system, periplasmic
CTER_00409	histidine kinase
CTER_00410	two component AraC family transcriptional
CTER_00411	malic enzyme	17.11	17.17	16.41	16.37	-1.34	-1.64
CTER_00412	malate dehydrogenase	15.07	15.13	14.57	14.47	-1.02	-1.4
CTER_00413	pantothenate kinase, type III	10.33	10.44	10.8	10.97	0.55	0.66
CTER_00414	hypothetical protein	9.9	10.16	9.6	10.05	-0.69	-0.45
CTER_00415	birA, biotin-[acetyl-CoA-carboxylase] ligase	8.86	8.95	8.3	8.31	-1.11	-1.36
CTER_00416	hypothetical protein
CTER_00417	cyanophycin synthetase
CTER_00418	cyanophycinase
CTER_00419	hypothetical protein
CTER_00420	putative permease, DMT superfamily
CTER_00421	D-alanyl-D-alanine carboxypeptidase
CTER_00422	Myosin-crossreactive antigen
CTER_00423	TetR family transcriptional regulator
CTER_00424	3-isopropylmalate dehydrogenase	13.08	13.31	12.84	13.37	-0.6	-0.16
CTER_00425	3-isopropylmalate dehydratase, small subunit	12.08	12.3	11.61	12	-0.97	-0.78
CTER_00426	3-isopropylmalate dehydratase, large subunit	13.87	13.99	13.39	13.83	-0.98	-0.53
CTER_00427	AraC-type DNA-binding domain-containing protein	9.43	9.52	9.66	9.81	0.16	0.24
CTER_00428	DEAD/DEAH box helicase	11.61	11.88	11.51	11.62	-0.37	-0.71
CTER_00429	ABC transporter ATPase	10.62	10.81	10.56	10.61	-0.31	-0.6
CTER_00430	putative Fe-S oxidoreductase
CTER_00431	Glutathione peroxidase	9.95	10.08	10.07	10.15	-0.02	-0.14
CTER_00432	uncharacterized protein TIGR03905
CTER_00433	transcriptional regulator
CTER_00434	hypothetical protein
CTER_00435	hypothetical protein
CTER_00436	hypothetical protein
CTER_00437	hypothetical protein
CTER_00438	hypothetical protein
CTER_00439	hypothetical protein
CTER_00440	Flp pilus assembly protein, ATPase CpaF
CTER_00441	AAA domain
CTER_00442	SAF domain-containing protein
CTER_00443	serine/threonine protein kinase
CTER_00444	pyruvate formate lyase activating protein-like
CTER_00446	Glycopeptide antibiotics resistance protein
CTER_00447	alpha/beta fold family hydrolase
CTER_00448	Xre family transcriptional regulator
CTER_00449	putative resolvase
CTER_00450	hypothetical protein	8.24	8.36	8.38	8.41	0.02	-0.17
CTER_00451	SecC motif-containing protein
CTER_00452	undecaprenyl-diphosphatase UppP
CTER_00453	Uncharacterized membrane-anchored protein
CTER_00454	Zn-dependent dehydrogenase
CTER_00455	DMT family permease
CTER_00456	DNA binding domain, excisionase family
CTER_00457	putative phosphohydrolase
CTER_00458	Signal transduction histidine kinase
CTER_00459	two-component response regulatory protein
CTER_00460	Arabinose efflux permease
CTER_00461	UDP-N-acetylglucosamine:LPS N-acetylglucosamine
CTER_00462	phosphoesterase PA-phosphatase related protein
CTER_00463	two component transcriptional regulator, winged
CTER_00464	periplasmic sensor signal transduction histidine
CTER_00465	two-component response regulator receiver domain
CTER_00466	histidine kinase
CTER_00467	hypothetical protein
CTER_00468	Beta-galactosidase
CTER_00469	ABC-type sugar transport system, permease
CTER_00470	sugar ABC transporter permease
CTER_00471	ABC-type sugar transport system, periplasmic
CTER_00472	Peroxiredoxin
CTER_00473	Cytochrome c biogenesis protein
CTER_00474	putative transcriptional regulator	10.51	10.5	10.12	10.24	-0.84	-0.71
CTER_00475	ABC transporter	10.38	10.53	10.57	10.71	0.1	0.05
CTER_00476	ABC transporter
CTER_00477	MarR family
CTER_00478	putative metal-dependent phosphoesterases (PHP
CTER_00479	Transcriptional regulator/sugar kinase
CTER_00480	Prenyltransferase-like
CTER_00481	metallophosphoesterase
CTER_00482	nitrogenase molybdenum-iron protein, alpha and
CTER_00483	nitrogenase molybdenum-iron protein, alpha and
CTER_00484	hypothetical protein	6.73	6.73	8.19	8.58	2.15	2.93
CTER_00485	LysM domain protein
CTER_00486	Uncharacterized protein containing	12.39	12.34	13.44	13.31	1.48	1.41
CTER_00487	ABC transporter
CTER_00488	ABC transporter
CTER_00489	AraC-type DNA-binding domain-containing protein
CTER_00490	ABC transporter
CTER_00491	ABC-type cobalt transport system, permease
CTER_00492	putative integral membrane protein
CTER_00493	ABC transporter
CTER_00494	ABC transporter
CTER_00495	AraC-type DNA-binding domain-containing protein
CTER_00496	putative membrane protein	10.28	10.43	10.45	10.58	0.06	0
CTER_00497	putative permease	9.71	9.98	10.12	10.19	0.45	0.1
CTER_00498	cobalamin synthesis protein P47K	14.06	14.24	13.89	13.95	-0.48	-0.76
CTER_00499	Fe2 transport system protein A
CTER_00500	Fe2 transport system protein B
CTER_00501	putative multitransmembrane protein
CTER_00502	anaerobic ribonucleoside-triphosphate reductase	9.36	9.47	9.62	10.06	0.21	0.76
CTER_00503	anaerobic ribonucleoside-triphosphate reductase
CTER_00504	Protein of unknown function (DUF3816)
CTER_00505	Methylase involved in ubiquinone/menaquinone
CTER_00507	Cell wall-associated hydrolases
CTER_00508	Protein of unknown function (DUF2935)
CTER_00509	Rubrerythrin	14.2	13.96	13.98	13.99	-0.56	-0.21
CTER_00510	encapsulating protein for peroxidase	14.67	14.32	14.1	14.09	-1.13	-0.66
CTER_00511	Ubiquinone biosynthesis protein COQ7	12.05	12	11.94	12.37	-0.39	0.38
CTER_00512	2-oxoacid:acceptor oxidoreductase, beta subunit,	12.76	12.59	12.31	12.35	-0.94	-0.67
CTER_00513	2-oxoacid:acceptor oxidoreductase, alpha subunit	13.27	13.01	12.72	12.68	-1.1	-0.83
CTER_00514	dockerin type I cellulosome protein	10.21	10.42	11.48	11.15	1.84	1
CTER_00515	Endoglucanase	10.62	10.82	12.62	12.32	3.02	2.33
CTER_00516	glycoside hydrolase family protein	11.92	12.07	13.25	13.09	1.94	1.5
CTER_00517	dockerin type I cellulosome protein	12.61	12.42	12.89	12.35	0.24	-0.38
CTER_00518	glycoside hydrolase 9 family protein	11.44	11.62	13.27	12.98	2.74	2.09
CTER_00519	Endoglucanase
CTER_00520	cohesin domain-containing protein
CTER_00521	glycoside hydrolase 9 family protein	13.05	13.37	14.99	14.8	2.92	2.21
CTER_00522	glycoside hydrolase 9 family protein	12.43	12.67	13.87	13.69	2.11	1.5
CTER_00523	Endoglucanase Y	10.21	10.47	11.84	11.43	2.42	1.4
CTER_00524	glycoside hydrolase 48 family protein	13.81	13.94	15.47	15.22	2.47	1.95
CTER_00525	cellulosome anchoring protein cohesin subunit	11.81	11.93	13.13	12.76	1.92	1.17
CTER_00526	cellulose binding domain-containing protein	12.21	12.33	13.48	13.09	1.84	1.05
CTER_00528	PsbP
CTER_00529	diguanylate cyclase (GGDEF) domain-containing
CTER_00530	Actin-like ATPase involved in cell division	11.22	11.38	11.04	11.04	-0.5	-0.84
CTER_00531	endonuclease III	11.66	11.84	11.38	11.45	-0.66	-0.93
CTER_00532	glycogen/starch synthase	11.39	11.59	11.85	11.91	0.53	0.29
CTER_00533	HD-GYP domain-containing protein
CTER_00534	trypsin-like peptidase domain protein	13.17	13.25	13.06	13.19	-0.39	-0.36
CTER_00535	Signal transduction histidine kinase	9.25	9.24	9.1	9.29	-0.45	-0.17
CTER_00536	two component transcriptional regulatory protein	8.73	8.96	9.44	9.82	0.94	1.22
CTER_00537	sporulation transcription factor Spo0A	12.75	12.88	13.68	13.64	1.29	1.05
CTER_00538	stage IV sporulation protein B
CTER_00540	Domain of unknown function (DUF4234)
CTER_00541	vacuolar-type H()-translocating pyrophosphatase	14.65	14.78	15.67	15.64	1.44	1.22
CTER_00542	hypothetical protein
CTER_00543	OAH/OAS sulfhydrylase	12.32	12.3	11.71	11.95	-1.19	-0.86
CTER_00544	putative RNA-binding protein, snRNP like protein	12.38	12.35	11.92	11.92	-0.95	-1
CTER_00545	Aspartate/tyrosine/aromatic aminotransferase	13.25	13.35	13.09	13.22	-0.47	-0.48
CTER_00546	Uncharacterized protein conserved in bacteria
CTER_00547	Uncharacterized conserved protein
CTER_00548	hypothetical protein
CTER_00549	AAA domain (dynein-related subfamily)
CTER_00550	AraC-type DNA-binding domain-containing protein
CTER_00551	hypothetical protein
CTER_00552	heavy metal-(Cd/Co/Hg/Pb/Zn)-translocating
CTER_00553	Uncharacterized protein conserved in bacteria
CTER_00554	rubrerythrin	12.82	12.93	12.57	12.67	-0.61	-0.71
CTER_00555	Fe2ﶙ uptake regulation protein
CTER_00556	beta-lactamase domain-containing protein
CTER_00557	Methylase involved in ubiquinone/menaquinone
CTER_00558	transcriptional regulator
CTER_00559	subtilisin-like serine protease
CTER_00560	Arabinose efflux permease
CTER_00561	DNA binding domain, excisionase family
CTER_00562	putative metal-binding protein
CTER_00563	Protein of unknown function (DUF1638)
CTER_00564	short chain dehydrogenase
CTER_00565	ABC-type transport system, involved in
CTER_00566	ABC-type antimicrobial peptide transport system,
CTER_00567	Membrane-fusion protein
CTER_00568	His Kinase A (phosphoacceptor) domain/Histidine
CTER_00569	two component transcriptional regulator, winged
CTER_00570	putative sugar phosphate isomerase involved in
CTER_00571	ribokinase
CTER_00572	Protein of unknown function (DUF2961)
CTER_00573	transcriptional regulator
CTER_00574	ABC-type sugar transport system, permease
CTER_00575	sugar ABC transporter permease
CTER_00576	ABC-type sugar transport system, periplasmic
CTER_00577	ABC-type sugar transport system, periplasmic
CTER_00578	two component transcriptional regulator, AraC
CTER_00579	histidine kinase,HAMP domain-containing protein
CTER_00580	Fucose dissimilation pathway protein FucU
CTER_00581	putative sugar phosphate isomerase involved in
CTER_00582	ribokinase
CTER_00583	ribose ABC transporter permease
CTER_00584	ABC-type sugar transport system, ATPase
CTER_00585	ABC-type sugar transport system, periplasmic	9.39	9.53	9.7	9.84	0.29	0.28
CTER_00586	beta-lactamase domain-containing protein
CTER_00587	transcriptional regulator
CTER_00588	nucleoside-diphosphate-sugar epimerase	9.75	9.79	10.11	10.28	0.37	0.59
CTER_00589	Signal transduction histidine kinase
CTER_00590	two component transcriptional regulator, winged
CTER_00591	Methyl-accepting chemotaxis protein
CTER_00592	hypothetical protein
CTER_00593	Signal transduction histidine kinase
CTER_00594	two component transcriptional regulator, winged
CTER_00595	putative Fe-S oxidoreductase
CTER_00596	hypothetical protein
CTER_00598	RNA related
CTER_00599	hypothetical protein
CTER_00600	hypothetical protein
CTER_00601	Uncharacterized protein conserved in bacteria	10.1	10.22	9.81	9.97	-0.68	-0.69
CTER_00602	ankyrin repeat protein
CTER_00603	Right handed beta helix region
CTER_00604	putative hydrolase (HAD superfamily)
CTER_00605	alpha-L-fucosidase
CTER_00607	Endo-alpha-N-acetylgalactosaminidase
CTER_00608	ABC-type sugar transport system, periplasmic	11.17	11.29	10.44	10.72	-1.39	-1.24
CTER_00609	ABC-type sugar transport system, permease
CTER_00610	ABC-type polysaccharide transport system,
CTER_00611	histidine kinase,HAMP domain-containing protein
CTER_00612	two component transcriptional regulator, AraC
CTER_00613	Transglutaminase-like superfamily
CTER_00614	AraC-type DNA-binding domain-containing protein
CTER_00615	Pyridoxamine 5''-phosphate oxidase
CTER_00616	putative membrane protein
CTER_00617	SUF system FeS assembly protein, NifU family
CTER_00618	cysteine desulfurase, SufS subfamily	11.04	11.22	10.97	11.41	-0.32	0.07
CTER_00619	ABC-type transport system involved in Fe-S	11.84	12.03	11.71	12.04	-0.42	-0.24
CTER_00620	FeS assembly protein SufB	10.83	10.94	10.96	11.23	0	0.24
CTER_00621	FeS assembly ATPase SufC	10.2	10.46	10.18	10.37	-0.24	-0.41
CTER_00622	transcriptional regulator	6.95	7.51	8.64	8.99	2.52	2.29
CTER_00623	xylose isomerase domain-containing protein
CTER_00624	Cadherin-like beta sandwich domain-containing
CTER_00626	hypothetical protein
CTER_00627	hypothetical protein
CTER_00628	Transcriptional regulator
CTER_00629	RNA related
CTER_00630	flavodoxin	12.93	13.03	12.11	12.03	-1.53	-1.98
CTER_00631	glutamate synthase (NADPH), homotetrameric	13.87	13.9	13.73	13.86	-0.44	-0.33
CTER_00632	ferredoxin-NADP() reductase subunit alpha	12.97	13.11	12.79	12.84	-0.5	-0.72
CTER_00633	Zn-dependent protease
CTER_00634	metalloendopeptidase-like membrane protein
CTER_00635	Methylglyoxal synthase	11.03	11.16	11.17	11.31	0.02	0
CTER_00636	cell division topological specificity factor	11.61	11.77	11.65	11.82	-0.15	-0.17
CTER_00637	septum site-determining protein MinD	13.73	13.88	13.89	14.02	0.05	-0.02
CTER_00638	septum site-determining protein MinC	11.46	11.72	11.33	11.34	-0.42	-0.91
CTER_00639	penicillin-binding protein 2	11.5	11.7	11.54	11.69	-0.15	-0.28
CTER_00640	rod shape-determining protein MreD
CTER_00641	rod shape-determining protein MreC	11.44	11.49	11.52	11.75	-0.08	0.19
CTER_00642	cell shape determining protein, MreB/Mrl family	12.84	12.98	13.05	13.16	0.13	0.05
CTER_00643	DNA repair protein radc	8.69	8.97	9.04	9.11	0.35	-0.02
CTER_00644	MAF protein	9.68	9.9	10.17	10.27	0.58	0.38
CTER_00645	Negative regulator of genetic competence,
CTER_00646	Uncharacterized protein conserved in bacteria	13.18	13.41	13.55	13.79	0.39	0.4
CTER_00647	hypothetical protein
CTER_00648	ATP-dependent protease La	13.87	13.8	13.44	13.51	-0.9	-0.76
CTER_00649	pyruvate kinase	13.58	13.56	13.05	13.16	-1.06	-0.95
CTER_00650	Na+dependent transporters of the SNF family
CTER_00651	Citrate synthase	12.78	12.85	12.38	12.52	-0.85	-0.83
CTER_00652	Uncharacterized protein conserved in bacteria	12.75	13.09	13.29	13.33	0.66	0.16
CTER_00653	Domain of unknown function (DUF4397)
CTER_00654	asparaginyl-tRNA synthetase	13.19	13.25	13.3	13.52	-0.03	0.21
CTER_00655	aspartate-ammonia ligase (EC 6.3.1.1)	9.59	9.79	10.08	10.46	0.58	0.9
CTER_00657	Ni,Fe-hydrogenase III large subunit	9.34	9.53	9.83	9.92	0.58	0.41
CTER_00658	Formate hydrogenlyase subunit 3/Multisubunit
CTER_00659	Hydrogenase 4 membrane component (E)
CTER_00660	Formate hydrogenlyase subunit 4
CTER_00661	Formate hydrogenlyase subunit 3/Multisubunit
CTER_00662	LysM domain-containing protein
CTER_00663	SOS regulatory protein LexA	11.74	11.72	11.33	11.42	-0.87	-0.78
CTER_00664	RNA chaperone Hfq	10.78	10.75	11.09	11.4	0.29	0.86
CTER_00665	tRNA isopentenyltransferase (miaA)
CTER_00666	DNA mismatch repair protein MutL	13.08	13.15	13.09	13.23	-0.19	-0.12
CTER_00667	DNA mismatch repair protein MutS	13.29	13.3	13.03	13.08	-0.63	-0.64
CTER_00668	Uncharacterized conserved protein	12.05	12.24	11.89	12.04	-0.47	-0.6
CTER_00669	tRNA-N(6)-(isopentenyl)adenosine-37	11.58	11.8	11.43	11.54	-0.45	-0.71
CTER_00670	acetyltransferase
CTER_00671	Uncharacterized protein, possibly involved in
CTER_00672	YlzJ-like protein
CTER_00673	peptidase S14 ClpP
CTER_00674	dipicolinic acid synthetase, B subunit
CTER_00675	dipicolinate synthase subunit A
CTER_00676	putative Zn-dependent peptidase	10.37	10.46	10.32	10.41	-0.29	-0.34
CTER_00677	polyribonucleotide nucleotidyltransferase	15.36	15.48	15.3	15.49	-0.31	-0.24
CTER_00678	ribosomal protein S15, bacterial/organelle	11.89	12.25	11.65	11.97	-0.6	-0.74
CTER_00679	MoxR-like ATPase	12.09	12.21	12.33	12.48	0.18	0.21
CTER_00680	Uncharacterized conserved protein (some members
CTER_00681	transglutaminase
CTER_00682	Uncharacterized protein conserved in bacteria
CTER_00683	ABC-type sugar transport system, permease
CTER_00684	ABC-type polysaccharide transport system,
CTER_00685	hypothetical protein
CTER_00686	histidine kinase,HAMP domain-containing protein
CTER_00687	two component transcriptional regulator, AraC
CTER_00688	putative ABC-type transport system involved in
CTER_00689	ABC-type antimicrobial peptide transport system,	10.22	10.33	10.12	10.17	-0.37	-0.53
CTER_00690	Transcriptional regulator
CTER_00691	Xaa-Pro aminopeptidase	7.68	7.67	8.23	8.38	0.68	0.97
CTER_00692	DNA-binding protein	9.84	9.76	9.91	10.04	-0.1	0.22
CTER_00693	EamA-like transporter family
CTER_00694	putative Fe-S protein
CTER_00695	EamA-like transporter family
CTER_00696	HAD-superfamily hydrolase
CTER_00697	hypothetical protein
CTER_00698	alanine racemase
CTER_00699	D-alanyl-D-alanine carboxypeptidase
CTER_00700	D-alanine--D-alanine ligase
CTER_00701	His Kinase A (phosphoacceptor) domain/Histidine
CTER_00702	two component transcriptional regulator, winged
CTER_00703	Signal transduction histidine kinase
CTER_00704	two component transcriptional regulator, winged
CTER_00705	copper ion binding protein
CTER_00706	copper-(or silver)-translocating P-type ATPase	10.26	10.24	9.82	9.99	-0.92	-0.69
CTER_00707	heavy metal transport/detoxification protein
CTER_00708	putative membrane protein
CTER_00709	cell envelope-related function transcriptional
CTER_00710	RNA related
CTER_00712	trypsin-like peptidase domain protein
CTER_00713	Protein of unknown function (DUF2752)
CTER_00714	Uncharacterized conserved protein	11.76	11.81	11.48	11.67	-0.66	-0.5
CTER_00715	ACT domain-containing protein	10.79	10.88	10.81	11.04	-0.18	0.02
CTER_00716	RNA related
CTER_00718	putative DNA metabolism protein
CTER_00719	UDP-N-acetylmuramoylalanine--D-glutamateligase	12.95	13.07	12.95	13.08	-0.21	-0.24
CTER_00721	CheR-type MCP methyltransferase	10.02	10.03	10.21	10.1	0.1	-0.14
CTER_00722	(E)-4-hydroxy-3-methyl-but-2-enyl pyrophosphate	14.75	14.96	14.96	15.16	0.13	0.09
CTER_00723	cytidylate kinase	11.03	11.11	10.86	10.91	-0.48	-0.6
CTER_00724	monofunctional chorismate mutase, gram positive	11.99	11.96	11.47	11.51	-1.05	-1.03
CTER_00725	HutP
CTER_00726	hypothetical protein
CTER_00727	flavoprotein, HI0933 family
CTER_00728	transcriptional regulator	12.79	12.93	12.82	12.99	-0.16	-0.16
CTER_00729	hypothetical protein
CTER_00730	Pyruvate/oxaloacetate carboxyltransferase	16.07	16.14	15.76	15.98	-0.71	-0.53
CTER_00731	Acetyl/propionyl-CoA carboxylase, alpha subunit	14.4	14.52	14.01	14.32	-0.84	-0.6
CTER_00732	Acetyl-CoA carboxylase, carboxyltransferase	16.94	16.95	16.53	16.78	-0.87	-0.55
CTER_00733	RNA polymerase sigma-I factor
CTER_00734	Anti-sigma factor N-terminus
CTER_00735	rRNA methylase	9.51	9.61	9.41	9.61	-0.37	-0.26
CTER_00736	hypothetical protein
CTER_00737	pseudouridine synthase
CTER_00738	sporulation protein YtfJ	8.45	8.87	10.41	10.31	2.95	2.22
CTER_00739	Protein of unknown function (DUF2953)
CTER_00740	segregation and condensation protein B	9.48	9.89	9.63	9.58	0.03	-0.79
CTER_00741	condensin subunit ScpA
CTER_00742	Zn-dependent protease
CTER_00743	D-alanyl-D-alanine carboxypeptidase
CTER_00744	pyrimidine-nucleoside phosphorylase
CTER_00745	tyrosine recombinase XerD	12.56	12.69	12.9	13.06	0.34	0.38
CTER_00746	stage II sporulation protein M
CTER_00747	NUDIX hydrolase	9.33	9.64	9.82	9.88	0.58	0.16
CTER_00748	Ribonuclease HI
CTER_00749	L-lactate permease	10.26	10.28	9.96	10	-0.69	-0.74
CTER_00750	hypothetical protein
CTER_00751	putative exonuclease of the beta-lactamase fold	14.5	14.56	14.35	14.52	-0.45	-0.33
CTER_00752	EamA-like transporter family
CTER_00753	peptidase M42 family protein	10.93	10.83	10.74	11.03	-0.52	0.09
CTER_00754	endoglucanase	10.56	10.74	10.15	10.27	-0.87	-1.07
CTER_00755	peptidase M42 family protein	10.9	11.16	11.24	11.36	0.34	0.09
CTER_00758	ABC-type oligopeptide transport system,	13.41	13.53	14.51	14.69	1.56	1.74
CTER_00759	oligopeptide/dipeptide ABC transporter	7.71	7.79	8.18	8.5	0.55	0.97
CTER_00760	oligopeptide/dipeptide ABC transporter	8.33	8.43	8.89	9.23	0.69	1.12
CTER_00761	dipeptide/oligopeptide/nickel ABC transporter
CTER_00762	dipeptide/oligopeptide/nickel ABC transporter
CTER_00763	hypothetical protein
CTER_00764	oligopeptide/dipeptide ABC transporter	10.45	10.64	11.33	11.52	1.21	1.26
CTER_00765	oligopeptide/dipeptide ABC transporter	12.02	12.08	12.28	12.42	0.21	0.33
CTER_00766	dipeptide/oligopeptide/nickel ABC transporter	11.68	11.97	12.55	12.51	1.19	0.67
CTER_00767	dipeptide/oligopeptide/nickel ABC transporter	10.95	11.09	11.12	11.12	0.06	-0.21
CTER_00768	ABC-type dipeptide transport system, periplasmic	15.8	15.91	16.21	16.3	0.45	0.41
CTER_00769	ABC-type dipeptide transport system, periplasmic
CTER_00770	dipeptide/oligopeptide/nickel ABC transporter
CTER_00771	dipeptide/oligopeptide/nickel ABC transporter
CTER_00772	oligopeptide ABC transporter ATP-binding protein
CTER_00773	oligopeptide/dipeptide ABC transporter
CTER_00775	Formamidopyrimidine-DNA glycosylase
CTER_00776	Putative zinc ribbon domain
CTER_00777	hypothetical protein
CTER_00778	ABC transporter	11.75	11.88	11.68	11.8	-0.32	-0.4
CTER_00779	ABC transporter	12.2	12.32	12.28	12.47	-0.08	0
CTER_00780	membrane protein insertase
CTER_00781	hypothetical protein
CTER_00782	beta-lactamase domain-containing protein	9.32	9.47	9.35	9.89	-0.16	0.47
CTER_00783	nicotinate-nucleotide--
CTER_00784	hypothetical protein
CTER_00785	putative nucleotidyltransferase
CTER_00786	RNA-metabolising metallo-beta-lactamase	12.34	12.38	12.65	12.87	0.29	0.59
CTER_00787	Glycosyltransferase
CTER_00789	recombination helicase AddA, Firmicutes type	9.71	9.8	10.62	10.79	1.26	1.45
CTER_00790	ATP-dependent nuclease subunit B	8.5	8.87	9.41	9.6	1.26	1
CTER_00791	CAAX amino terminal protease family
CTER_00792	Monoamine oxidase
CTER_00793	thioredoxin-disulfide reductase	11.62	11.44	11.6	11.65	-0.24	0.1
CTER_00794	signal transduction protein with CBS domains
CTER_00795	S-layer domain-containing protein
CTER_00796	putative transcriptional regulator
CTER_00797	hypothetical protein
CTER_00798	small acid-soluble spore protein alpha/beta type
CTER_00799	hypothetical protein
CTER_00800	germination protein, Ger(x)C family
CTER_00801	GerA spore germination protein
CTER_00802	spore germination protein (amino acid permease)
CTER_00803	drug resistance transporter, EmrB/QacA subfamily
CTER_00804	putative transcriptional regulator
CTER_00805	ABC-2 type transporter
CTER_00806	daunorubicin resistance ABC transporter
CTER_00807	Signal transduction histidine kinase
CTER_00808	two component transcriptional regulator, winged
CTER_00809	pyruvate, phosphate dikinase	14.3	14.41	14.97	15.15	0.87	1.02
CTER_00810	glycyl-tRNA synthetase, dimeric type	14.41	14.56	14.81	14.93	0.44	0.38
CTER_00811	DNA-directed RNA polymerase, omega subunit	11.41	11.56	11.43	11.64	-0.18	-0.12
CTER_00812	guanylate kinase	10.01	10.13	9.66	9.53	-0.77	-1.29
CTER_00813	Uncharacterized protein conserved in bacteria	9.96	10.22	10.83	11.22	1.19	1.47
CTER_00814	TIGR00255 family protein	12.95	13.12	13.1	13.23	0.03	-0.07
CTER_00816	two component transcriptional regulator, AraC	11.27	11.33	11.29	11.5	-0.18	0.03
CTER_00817	RNA methyltransferase, RsmE family	11.96	12.01	10.94	11.17	-1.85	-1.71
CTER_00818	ribosomal protein L11 methyltransferase	11.76	11.92	12.06	12.09	0.27	0.03
CTER_00819	chaperone protein DnaJ	12.77	12.93	12.75	12.98	-0.24	-0.17
CTER_00820	chaperone protein DnaK	16.26	16.36	16.24	16.42	-0.24	-0.16
CTER_00821	Molecular chaperone GrpE (heat shock protein)	11.32	11.66	11.28	11.82	-0.27	0.02
CTER_00822	heat-inducible transcription repressor HrcA	10.54	10.38	10.81	10.95	0.23	0.72
CTER_00823	hypothetical protein	9.97	10.12	11.2	11.31	1.77	1.79
CTER_00824	Branched-chain amino acid	12.11	12.28	12.32	12.49	0.13	0.1
CTER_00825	putative hydrolases of HD superfamily	9.53	9.62	9.98	9.99	0.52	0.38
CTER_00826	dGTP triphosphohydrolase	10.07	10.12	10.2	10.32	0	0.09
CTER_00827	hypothetical protein
CTER_00828	Uncharacterized distant relative of cell
CTER_00829	cobalt ABC transporter permease CbiQ
CTER_00830	ABC-type cobalt transport system, ATPase
CTER_00831	ABC-type cobalt transport system, ATPase
CTER_00832	hypothetical protein
CTER_00833	sulfatase
CTER_00834	putative HD superfamily hydrolase
CTER_00835	hypothetical protein
CTER_00836	germination protein, Ger(x)C family
CTER_00837	spore germination protein (amino acid permease)
CTER_00838	GerA spore germination protein
CTER_00839	hypothetical protein
CTER_00840	Na+driven multidrug efflux pump
CTER_00841	salicylate synthase
CTER_00842	ABC transporter
CTER_00843	ABC transporter
CTER_00844	Transcriptional regulator
CTER_00845	putative hydrolases or acyltransferases
CTER_00846	Saccharopine dehydrogenase
CTER_00847	ABC-type dipeptide transport system, periplasmic
CTER_00848	ABC transporter
CTER_00849	ABC-type dipeptide/oligopeptide/nickel transport
CTER_00850	dipeptide/oligopeptide/nickel ABC transporter
CTER_00851	dipeptide/oligopeptide/nickel ABC transporter
CTER_00852	amino acid adenylation protein
CTER_00853	amino acid adenylation protein
CTER_00854	aryl acid activating protein
CTER_00855	putative thioesterase involved in non-ribosomal
CTER_00856	hypothetical protein
CTER_00857	Acetyltransferases, including N-acetylases of
CTER_00858	Protein involved in cell division
CTER_00859	Domain of unknown function (DUF4095)
CTER_00860	hypothetical protein
CTER_00861	Domain of unknown function (DUF4368)
CTER_00863	HAD-superfamily hydrolase, subfamily IIB	8.89	9.06	8.87	9.01	-0.24	-0.34
CTER_00864	DnaK suppressor protein
CTER_00865	hypothetical protein
CTER_00866	3-dehydroquinate synthase	11.8	11.94	11.51	11.75	-0.68	-0.59
CTER_00867	isoleucyl-tRNA synthetase	13.88	14.03	13.79	14.15	-0.35	-0.05
CTER_00868	hypothetical protein
CTER_00869	transcriptional regulator, GntR family with
CTER_00870	pyridoxal 5''-phosphate synthase, synthase	11.58	11.62	11.97	12.65	0.42	1.52
CTER_00871	pyridoxal 5''-phosphate synthase, glutaminase
CTER_00872	hypothetical protein
CTER_00873	Rhomboid family protein	10.98	10.97	10.68	10.86	-0.69	-0.45
CTER_00874	homocysteine S-methyltransferase	12.12	12.13	11.74	11.9	-0.82	-0.66
CTER_00875	Acyl-CoA synthetases (AMP-forming)/AMP-acid	11.5	11.7	11.16	11.3	-0.76	-0.95
CTER_00876	two component transcriptional regulator, LuxR	11.22	11.36	11.07	11.22	-0.45	-0.5
CTER_00877	Signal transduction histidine kinase	10.52	10.57	10.32	10.27	-0.53	-0.78
CTER_00879	putative metal-dependent hydrolase
CTER_00880	hypothetical protein
CTER_00881	Membrane-associated phospholipid phosphatase
CTER_00882	Acyl-CoA hydrolase
CTER_00883	putative ATPase
CTER_00884	NAD-dependent deacetylase
CTER_00885	crcB protein
CTER_00886	amino acid carrier protein
CTER_00887	acetyltransferase
CTER_00889	hypothetical protein
CTER_00890	hypothetical protein
CTER_00891	cysteine desulfurase family protein
CTER_00892	transcriptional regulator, GntR family with
CTER_00893	transcriptional regulator, GntR family with
CTER_00894	hypothetical protein
CTER_00895	branched-chain amino acid aminotransferase,	13.9	14.02	13.88	14.04	-0.24	-0.22
CTER_00896	sporulation integral membrane protein YlbJ
CTER_00897	hypothetical protein	11.53	11.64	11.18	11.34	-0.77	-0.78
CTER_00898	pantetheine-phosphate adenylyltransferase,
CTER_00899	RNA methyltransferase, RsmD family
CTER_00900	ATP-dependent DNA helicase RecG
CTER_00901	polyketide synthase
CTER_00902	Major Facilitator Superfamily
CTER_00903	amino acid adenylation domain protein
CTER_00904	Uncharacterized protein conserved in bacteria
CTER_00905	Acyl-CoA synthetases (AMP-forming)/AMP-acid
CTER_00906	ribosomal protein L28	12.89	13.01	12.19	12.49	-1.34	-1.16
CTER_00908	hypothetical protein
CTER_00909	ABC-type sugar transport system, periplasmic
CTER_00910	integral membrane sensor signal transduction
CTER_00911	two component transcriptional regulator, AraC	8.18	8.5	9.01	9.37	1.13	1.24
CTER_00912	ABC-type xylose transport system, periplasmic	10.75	10.55	11.09	11.13	0.34	0.74
CTER_00913	Protein of unknown function (DUF3231)
CTER_00914	ABC-type xylose transport system, periplasmic	13.32	13.53	14.78	14.96	2.15	2.21
CTER_00915	ABC transporter	10.23	10.21	10.31	10.29	-0.08	-0.12
CTER_00916	ABC-type xylose transport system, permease	9.68	9.72	10.23	10.47	0.68	1.03
CTER_00917	Methyl-accepting chemotaxis protein
CTER_00918	alpha-1,4-glucan:alpha-1,4-glucan
CTER_00919	Histidinol-phosphate/aromatic aminotransferase
CTER_00920	cobalamin biosynthesis protein CobD
CTER_00921	Precorrin isomerase
CTER_00922	cobyric acid synthase CobQ
CTER_00923	cobyrinic acid a,c-diamide synthase
CTER_00924	precorrin-6y c5,15-methyltransferase
CTER_00925	cobalamin (vitamin B12) biosynthesis CbiX
CTER_00926	precorrin-6x reductase
CTER_00927	precorrin-3B C17-methyltransferase
CTER_00928	Glutamyl-tRNA reductase
CTER_00929	Cobalamin biosynthesis protein CbiG
CTER_00930	precorrin-4 C11-methyltransferase
CTER_00931	precorrin-2 C20-methyltransferase
CTER_00932	cobalamin biosynthesis protein CbiD
CTER_00933	cobalt transport protein ATP-binding subunit
CTER_00934	cobalt ABC transporter, permease protein CbiQ
CTER_00935	ABC-type cobalt transport system, periplasmic
CTER_00936	cobalamin biosynthesis protein CbiM
CTER_00937	ATPase involved in DNA repair	9.24	9.35	10.04	9.92	1.08	0.72
CTER_00938	exonuclease SbcD	9.82	9.84	9.83	9.63	-0.19	-0.62
CTER_00939	lipid kinase, YegS/Rv2252/BmrU family
CTER_00940	Uncharacterized conserved protein
CTER_00941	AraC family transcriptional regulator
CTER_00942	hypothetical protein
CTER_00943	hypothetical protein
CTER_00944	Beta-galactosidase/beta-glucuronidase
CTER_00945	bacterial Ig-like domain containing protein
CTER_00946	ABC-type sugar transport system, periplasmic
CTER_00947	ABC-type sugar transport system, permease
CTER_00948	ABC-type polysaccharide transport system,
CTER_00949	ABC-type sugar transport system, periplasmic
CTER_00950	two component transcriptional regulator, AraC	8.71	8.85	9.08	9.13	0.39	0.22
CTER_00951	histidine kinase,HAMP domain-containing protein
CTER_00952	hypothetical protein
CTER_00953	Beta-galactosidase	10.17	10.46	9.67	9.72	-1.02	-1.53
CTER_00954	Alpha-L-arabinofuranosidase
CTER_00955	putative transcriptional regulator
CTER_00957	prevent-host-death family protein
CTER_00958	addiction module toxin, RelE/StbE family
CTER_00959	hypothetical protein
CTER_00960	GCN5-related N-acetyltransferase
CTER_00961	AraC family transcriptional regulator
CTER_00962	Glucuronate isomerase	10.17	10.09	10.52	10.77	0.35	0.91
CTER_00963	Altronate dehydratase
CTER_00964	mannitol-1-phosphate/altronate dehydrogenase	8.87	8.89	9.32	9.43	0.52	0.67
CTER_00965	two component transcriptional regulator, AraC
CTER_00966	glycosyl hydrolase family 88 protein
CTER_00967	Endopolygalacturonase
CTER_00968	xylose isomerase domain-containing protein TIM
CTER_00969	two component transcriptional regulator, AraC
CTER_00970	multi-sensor signal transduction histidine
CTER_00971	ABC-type sugar transport system, periplasmic
CTER_00972	ABC-type sugar transport system, permease
CTER_00973	ABC-type polysaccharide transport system,
CTER_00974	dipeptide/oligopeptide/nickel ABC transporter
CTER_00975	dipeptide/oligopeptide/nickel ABC transporter
CTER_00976	oligopeptide/dipeptide ABC transporter
CTER_00977	oligopeptide/dipeptide ABC transporter
CTER_00978	ABC-type oligopeptide transport system,	10.08	10.08	9.91	10	-0.48	-0.4
CTER_00979	putative multitransmembrane protein
CTER_00980	putative extracellular nuclease
CTER_00981	Ferritin-like protein	11.76	11.57	10.79	10.68	-1.77	-1.79
CTER_00982	DnaD-like protein	10.4	10.52	10.1	10.23	-0.69	-0.76
CTER_00983	DNA replication protein
CTER_00984	CAAX amino terminal protease family	9.15	9.5	9.91	9.98	1.02	0.57
CTER_00985	hypothetical protein
CTER_00986	helix-turn-helix protein
CTER_00987	helix-turn-helix protein
CTER_00988	S-layer domain-containing protein	10.8	11.02	10.58	10.97	-0.56	-0.34
CTER_00989	hypothetical protein
CTER_00990	Protein of unknown function (DUF3892)
CTER_00991	Transcriptional regulator
CTER_00992	putative hydrolases or acyltransferases
CTER_00993	NAD-dependent aldehyde dehydrogenase	9.8	10.01	9.88	10.01	-0.08	-0.26
CTER_00994	oligoendopeptidase, pepF/M3 family	12.26	12.32	12.29	12.46	-0.16	-0.02
CTER_00995	aspartyl-tRNA synthetase, bacterial type	12.91	13.11	12.61	12.86	-0.69	-0.69
CTER_00996	Uncharacterized protein conserved in bacteria
CTER_00997	Uncharacterized conserved protein
CTER_00998	xylose isomerase domain-containing protein TIM	7.58	7.71	8.86	8.97	1.85	1.91
CTER_00999	ABC transporter
CTER_01000	ABC transporter
CTER_01001	transcriptional regulator
CTER_01002	germination protein YpeB
CTER_01003	spore cortex-lytic enzyme
CTER_01004	UDP-N-acetylglucosamine:LPS N-acetylglucosamine
CTER_01005	Cell wall-associated hydrolases
CTER_01006	AAA domain	10.49	10.57	10.2	10.24	-0.68	-0.83
CTER_01007	DNA repair exonuclease
CTER_01008	phosphopantetheine-protein transferase domain
CTER_01009	hypothetical protein	11.12	11.29	11.33	11.43	0.13	-0.02
CTER_01010	Predicted polymerase, most proteins contain PALM	10.13	10.25	10.06	10.13	-0.32	-0.47
CTER_01011	hypothetical protein	11.13	11.3	11.77	11.89	0.82	0.76
CTER_01012	N-acetyltransferase GCN5
CTER_01013	Phage shock protein A (IM30), suppresses	13.2	13.39	13.27	13.29	-0.1	-0.43
CTER_01014	ATPases of the AAA class	13.06	13.15	13.08	13.22	-0.18	-0.14
CTER_01015	transcriptional regulator	12.98	13.21	12.96	13.25	-0.24	-0.19
CTER_01016	4-diphosphocytidyl-2C-methyl-D-erythritol kinase	11.56	11.66	11.47	11.76	-0.35	-0.09
CTER_01017	peptidoglycan-binding LysM domain-containing	10.35	10.45	12.32	12.22	2.97	2.79
CTER_01018	Uncharacterized protein conserved in bacteria
CTER_01019	YabG peptidase U57
CTER_01020	Formyltetrahydrofolate synthetase	12.16	12.18	12.13	12.31	-0.26	-0.03
CTER_01021	spore coat protein, CotS family
CTER_01022	pyruvate ferredoxin oxidoreductase, beta subunit	15.43	15.49	15.14	15.53	-0.68	-0.19
CTER_01023	pyruvate ferredoxin oxidoreductase, alpha	16.33	16.36	16.06	16.43	-0.65	-0.14
CTER_01024	pyruvate ferredoxin oxidoreductase, delta	14.5	14.59	13.69	13.96	-1.52	-1.34
CTER_01025	pyruvate ferredoxin oxidoreductase, gamma	16.55	16.58	16.24	16.52	-0.71	-0.36
CTER_01026	SigmaK-factor processing regulatory protein BofA
CTER_01027	Protein of unknown function (DUF2508)
CTER_01028	N-acetyltransferase GCN5	9.41	9.52	9.38	9.31	-0.26	-0.62
CTER_01029	hypothetical protein
CTER_01030	HAD-superfamily hydrolase
CTER_01031	CDP-diacylglycerol--serineO-
CTER_01032	Phosphomannose isomerase
CTER_01033	Transcriptional regulator/sugar kinase
CTER_01034	glycosyl hydrolase family 38 protein
CTER_01036	theronine dehydrogenase-like Zn-dependent
CTER_01037	1-phosphofructokinase
CTER_01038	Transcriptional antiterminator
CTER_01039	PTS system, mannitol-specific IIC component
CTER_01040	Phosphotransferase System HPr (HPr) Family
CTER_01041	phosphoenolpyruvate-protein phosphotransferase	9.32	9.23	9.75	9.96	0.48	1
CTER_01042	mannitol/fructose-specific phosphotransferase
CTER_01043	oxidoreductase domain-containing protein	12.03	12.08	11.86	11.93	-0.48	-0.52
CTER_01044	Putative glycosyl hydrolase of unknown function
CTER_01045	ABC-type sugar transport system, permease
CTER_01046	ABC transporter permease protein
CTER_01047	ABC-type sugar transport system, periplasmic
CTER_01048	histidine kinase,HAMP domain-containing protein
CTER_01049	two component transcriptional regulator, AraC
CTER_01051	Cell division protein FtsI/penicillin-binding
CTER_01052	Cell division protein FtsL
CTER_01053	S-adenosyl-methyltransferase MraW	10.54	10.63	9.94	10.06	-1.18	-1.24
CTER_01054	mraZ protein	10.39	10.52	10.27	10.5	-0.4	-0.29
CTER_01055	Bacterial cell division membrane protein
CTER_01056	prolipoprotein diacylglyceryl transferase	10.11	10.26	12.6	12.37	3.81	3.38
CTER_01057	putative Zn-dependent peptidase	11.6	11.68	11.58	11.75	-0.24	-0.14
CTER_01058	peptidase M16 domain-containing protein	9.32	9.95	9.49	9.61	0.06	-0.84
CTER_01060	hypothetical protein
CTER_01061	ABC-type antimicrobial peptide transport system,	10.68	10.7	10.17	10.66	-1.03	-0.33
CTER_01062	RND family efflux transporter, MFP subunit	12.91	13.11	12.87	13.43	-0.27	0.29
CTER_01063	Yip1 domain protein	12.22	12.15	12.34	12.64	-0.02	0.59
CTER_01064	ABC-type antimicrobial peptide transport system,	12.11	12.25	12.08	12.21	-0.26	-0.33
CTER_01065	hydrogenase expression/formation protein HypE	11	11.11	11.51	11.6	0.61	0.59
CTER_01066	hydrogenase expression/formation protein HypD	9.94	10.06	9.84	10	-0.37	-0.36
CTER_01067	hydrogenase assembly chaperone HypC/HupF
CTER_01068	[NiFe] hydrogenase maturation protein HypF
CTER_01069	riboflavin kinase/FMN adenylyltransferase	10.26	10.07	9.87	9.97	-0.84	-0.43
CTER_01070	tRNA pseudouridine 55 synthase
CTER_01071	exopolyphosphatase-like protein	9.62	9.93	10.16	10.29	0.66	0.36
CTER_01072	ribosome-binding factor A	10.62	10.68	10.16	10.25	-0.95	-1
CTER_01073	bacterial translation initiation factor 2	13.68	13.83	13.63	13.88	-0.29	-0.17
CTER_01075	Methyl-accepting chemotaxis protein	14.03	14.13	14.11	14.14	-0.08	-0.24
CTER_01076	peptidase M56 family protein
CTER_01077	putative transcriptional regulator
CTER_01078	rhamnulose-1-phosphate aldolase
CTER_01079	L-rhamnose isomerase	9.87	9.95	10.55	10.58	0.89	0.83
CTER_01080	carbohydrate kinase
CTER_01081	Transcriptional regulators of sugar metabolism
CTER_01082	Uncharacterized protein conserved in bacteria
CTER_01083	Putative zinc ribbon domain
CTER_01084	alkylhydroperoxidase AhpD family core domain
CTER_01085	Transcriptional regulator
CTER_01086	putative xylanase/chitin deacetylase	9.12	9.26	9.27	9.32	0.03	-0.16
CTER_01087	ABC-type sugar transport system, permease
CTER_01088	ABC transporter permease protein
CTER_01089	ABC-type sugar transport system, periplasmic
CTER_01090	two component transcriptional regulator, AraC
CTER_01091	histidine kinase,HAMP domain-containing protein
CTER_01092	glyceraldehyde-3-phosphate dehydrogenase, type I
CTER_01093	Transcriptional regulator
CTER_01094	hydrolase of the alpha/beta superfamily
CTER_01095	diguanylate cyclase
CTER_01096	AraC-type DNA-binding domain-containing protein
CTER_01097	Xylose isomerase-like TIM barrel
CTER_01098	oxidoreductase, NAD-binding domain protein
CTER_01099	oxidoreductase, NAD-binding domain protein
CTER_01100	ABC transporter
CTER_01101	ABC transporter
CTER_01102	4Fe-4S ferredoxin iron-sulfur binding domain
CTER_01103	Glutathione peroxidase
CTER_01104	glycerate kinase
CTER_01105	Beta-galactosidase/beta-glucuronidase
CTER_01106	oxidoreductase, aldo/keto reductase
CTER_01107	Endoglucanase
CTER_01108	ABC-type sugar transport system, permease
CTER_01109	ABC transporter permease protein
CTER_01110	family 1 extracellular solute-binding protein	11.02	11.04	11.67	11.73	0.84	0.93
CTER_01111	transcriptional regulator
CTER_01112	ATP-dependent Clp protease, proteolytic subunit
CTER_01113	AraC-type DNA-binding domain-containing protein
CTER_01114	chemotaxis protein CheX
CTER_01115	hypothetical protein
CTER_01116	beta-phosphoglucomutase
CTER_01117	Trehalose and maltose hydrolases (possible
CTER_01118	Trehalose and maltose hydrolases (possible
CTER_01119	ABC-type sugar transport system, periplasmic	10.48	10.53	11.48	11.56	1.4	1.52
CTER_01120	ABC-type sugar transport system, permease
CTER_01121	ABC-type polysaccharide transport system,
CTER_01122	two component transcriptional regulator, AraC	8.69	8.74	9.38	9.61	0.9	1.24
CTER_01123	HAMP domain protein
CTER_01124	hypothetical protein
CTER_01125	Uncharacterized protein conserved in bacteria	9.59	9.47	10.05	10.21	0.53	1.02
CTER_01126	ABC transporter
CTER_01127	L-aspartate-alpha-decarboxylase
CTER_01128	pantoate--beta-alanine ligase
CTER_01129	3-methyl-2-oxobutanoate hydroxymethyltransferase
CTER_01130	Uncharacterized conserved protein
CTER_01131	FMN-dependent alpha-hydroxy acid dehydrogenase	10.45	10.53	10.2	10.04	-0.61	-1.1
CTER_01132	Neutral/alkaline non-lysosomal ceramidase
CTER_01133	hypothetical protein
CTER_01134	GNAT acetyltransferase
CTER_01135	helix-turn-helix protein	9.12	9.21	9.37	9.62	0.19	0.45
CTER_01136	hypothetical protein
CTER_01137	helix-turn-helix protein
CTER_01138	Protein of unknown function (DUF2812)
CTER_01139	putative transcriptional regulator
CTER_01140	Methyl-accepting chemotaxis protein
CTER_01141	RNA polymerase sigma factor, sigma-70 family
CTER_01142	Domain of unknown function (DUF4179)
CTER_01143	crcB protein
CTER_01144	AraC-type DNA-binding domain-containing protein
CTER_01145	thioredoxin domain-containing protein
CTER_01146	Phosphoenolpyruvate carboxykinase (GTP)	16.5	16.56	16.32	16.36	-0.5	-0.6
CTER_01147	hypothetical protein
CTER_01148	permease	10.81	11.03	10.49	10.43	-0.73	-1.29
CTER_01149	Aminoglycoside N3''-acetyltransferase
CTER_01150	N-acetylmannosamine-6-phosphate epimerase
CTER_01151	putative acetyltransferase
CTER_01152	FAD dependent oxidoreductase domain protein
CTER_01153	Uncharacterized protein conserved in bacteria
CTER_01154	ABC-type sugar transport system, permease
CTER_01155	ABC transporter permease protein
CTER_01156	ABC-type sugar transport system, periplasmic
CTER_01157	Bacterial Ig-like domain (group 2)
CTER_01158	Uncharacterized protein conserved in bacteria
CTER_01159	Transcriptional regulator/sugar kinase
CTER_01160	Protein of unknown function (DUF4127)
CTER_01161	transcriptional regulator	11.73	11.86	12.09	12.3	0.37	0.5
CTER_01162	hypothetical protein
CTER_01163	ADP-ribosylglycohydrolase
CTER_01164	N-acetyl-beta-hexosaminidase
CTER_01165	two component transcriptional regulator, AraC
CTER_01166	Bacteriophytochrome (light-regulated signal
CTER_01167	PAS domain S-box
CTER_01168	glyoxalase/bleomycin resistance	12.38	12.58	13.01	13.19	0.81	0.79
CTER_01169	hypothetical protein	12.1	12.28	13.18	13.17	1.53	1.28
CTER_01170	metal dependent phosphohydrolase	8.74	8.84	8.3	8.12	-0.92	-1.5
CTER_01171	two component transcriptional regulator, AraC
CTER_01172	hypothetical protein
CTER_01173	glycoside hydrolase family protein	9.53	9.62	8.9	9.03	-1.23	-1.28
CTER_01174	hypothetical protein
CTER_01175	hypothetical protein
CTER_01176	LytTR family two component transcriptional
CTER_01177	hypothetical protein
CTER_01178	hypothetical protein
CTER_01179	hypothetical protein	8.72	9.1	9.75	9.92	1.45	1.16
CTER_01180	ABC-type sugar transport system, periplasmic
CTER_01181	ABC-type sugar transport system, permease	11.48	11.53	10.99	11.12	-1	-0.97
CTER_01182	ABC-type polysaccharide transport system,
CTER_01183	ABC-type sugar transport system, periplasmic
CTER_01184	AraC-type DNA-binding domain-containing protein
CTER_01185	hypothetical protein
CTER_01186	protein of unknown function (DUF1793)
CTER_01187	Pyruvate-formate lyase
CTER_01188	glycyl-radical enzyme activating protein family
CTER_01189	transcriptional regulator
CTER_01190	putative beta-xylosidase
CTER_01191	Beta-galactosidase/beta-glucuronidase
CTER_01192	ABC-type sugar transport system, permease
CTER_01193	ABC transporter permease protein
CTER_01194	ABC-type sugar transport system, periplasmic
CTER_01195	putative transcriptional regulator	10.5	10.72	10.37	10.47	-0.42	-0.69
CTER_01196	hypothetical protein
CTER_01197	Uncharacterized protein conserved in bacteria
CTER_01198	Glycosyl Hydrolase Family 88
CTER_01199	ABC-type sugar transport system, permease
CTER_01200	ABC transporter permease protein
CTER_01201	ABC-type sugar transport system, periplasmic	9.68	9.74	9.94	10.1	0.21	0.36
CTER_01202	two component transcriptional regulator, AraC
CTER_01203	integral membrane sensor signal transduction
CTER_01204	hypothetical protein
CTER_01205	ABC-type sugar transport system, periplasmic
CTER_01206	ABC-type sugar transport system, permease
CTER_01207	ABC-type polysaccharide transport system,
CTER_01208	ABC-type sugar transport system, periplasmic
CTER_01209	AraC family transcriptional regulator
CTER_01210	Beta-xylosidase
CTER_01211	Glycosyl Hydrolase Family 88
CTER_01212	Bacterial surface proteins containing Ig-like	9.44	9.65	9.91	9.94	0.55	0.24
CTER_01213	putative glycosylase
CTER_01214	AraC-type DNA-binding domain-containing protein
CTER_01215	ABC-type sugar transport system, periplasmic
CTER_01216	ABC-type sugar transport system, permease	11.91	11.94	11.48	11.63	-0.9	-0.79
CTER_01217	ABC-type polysaccharide transport system,
CTER_01218	helix-turn-helix protein
CTER_01219	Uncharacterized conserved protein
CTER_01220	MazG nucleotide pyrophosphohydrolase	10.85	10.94	10.86	11.27	-0.19	0.31
CTER_01221	DNA repair protein radc
CTER_01222	hypothetical protein
CTER_01223	helix-turn-helix protein
CTER_01224	hypothetical protein
CTER_01227	Transcriptional regulator
CTER_01228	ABC-type multidrug transport system, ATPase
CTER_01229	ABC-2 family transporter protein
CTER_01230	ABC-2 family transporter protein
CTER_01231	two component regulator propeller
CTER_01232	putative xylanase/chitin deacetylase
CTER_01233	DNA-3-methyladenine glycosylase (3mg)
CTER_01234	Rubrerythrin	10.32	10.44	9.75	9.83	-1.13	-1.31
CTER_01235	PAS domain-containing protein	9.31	9.56	9.24	9.28	-0.32	-0.74
CTER_01236	TetR family transcriptional regulator
CTER_01237	drug resistance transporter, EmrB/QacA subfamily
CTER_01238	radical SAM protein, TIGR01212 family
CTER_01239	putative xylanase/chitin deacetylase
CTER_01240	ABC transporter, permease protein
CTER_01241	ABC transporter, permease protein
CTER_01242	ABC-type polar amino acid transport system,
CTER_01243	family 3 extracellular solute-binding protein
CTER_01244	Collagen triple helix repeat (20 copies)
CTER_01245	putative transcriptional regulator
CTER_01246	Na+driven multidrug efflux pump
CTER_01247	hypothetical protein
CTER_01248	recombinase
CTER_01249	Collagen triple helix repeat (20 copies)
CTER_01250	Uncharacterized conserved protein
CTER_01251	Uncharacterized conserved protein
CTER_01252	ABC-type antimicrobial peptide transport system,
CTER_01253	ABC-type transport system, involved in
CTER_01254	Major Facilitator Superfamily
CTER_01255	Transcriptional regulator
CTER_01256	hypothetical protein
CTER_01257	Glyoxalase/Bleomycin resistance
CTER_01258	ABC-type sugar transport system, permease
CTER_01259	sugar ABC transporter permease
CTER_01260	ABC-type sugar transport system, periplasmic
CTER_01261	two component transcriptional regulator, AraC
CTER_01262	HAMP domain-containing protein, histidine kinase
CTER_01263	hypothetical protein
CTER_01264	Fructose-1,6-bisphosphate aldolase	13.36	13.28	13.79	13.96	0.48	0.91
CTER_01265	ABC-type metal ion transport system, periplasmic	12.91	13.35	12.75	12.97	-0.47	-0.91
CTER_01266	ABC transporter, ATP-binding protein
CTER_01267	ABC transporter
CTER_01268	Fe2ﶙ uptake regulation protein
CTER_01269	polysaccharide lyase family protein 8
CTER_01270	hypothetical protein
CTER_01271	Protein of unknown function (DUF1861)
CTER_01272	putative glycosylase
CTER_01273	ABC-type sugar transport system, permease
CTER_01274	ABC transporter permease protein
CTER_01275	ABC-type sugar transport system, periplasmic
CTER_01276	transcriptional regulator	11.75	11.92	11.81	12.07	-0.11	0
CTER_01277	hypothetical protein	12.21	11.98	11.03	11.01	-2.11	-1.93
CTER_01278	Nitroreductase	10.35	10.5	10.66	10.7	0.29	0.09
CTER_01279	Phospholipid-binding protein
CTER_01280	Arabinose efflux permease
CTER_01281	AraC-type DNA-binding domain-containing protein
CTER_01282	ABC-type nitrate/sulfonate/bicarbonate transport
CTER_01283	ABC-type nitrate/sulfonate/bicarbonate transport
CTER_01284	NMT1/THI5-like protein
CTER_01285	hypothetical protein
CTER_01286	ABC-type Fe3+hydroxamate transport system,
CTER_01287	ABC-type Fe3+siderophore transport system,
CTER_01288	ABC-type enterobactin transport system, permease
CTER_01289	ABC transporter
CTER_01290	hypothetical protein
CTER_01291	hypothetical protein
CTER_01292	transcriptional regulator, LuxR family protein
CTER_01293	Histidine kinase-, DNA gyrase B-, and HSP90-like
CTER_01295	hypothetical protein
CTER_01296	hypothetical protein
CTER_01297	putative transcriptional regulator
CTER_01298	5-methyltetrahydropteroyltriglutamate--
CTER_01299	Transcriptional regulator	7.65	7.81	9.02	9.19	2	2.12
CTER_01300	Fe-S oxidoreductase, related to NifB/MoaA family
CTER_01301	putative oligopeptide transporter, OPT family
CTER_01302	putative acyltransferase
CTER_01303	Biotin carboxylase	11.73	11.96	12.38	12.75	0.84	1.1
CTER_01304	DNA repair photolyase	12.05	12.29	12.53	12.8	0.56	0.62
CTER_01305	Glycine/serine hydroxymethyltransferase	10.66	10.76	10.76	11.05	-0.05	0.24
CTER_01306	peptidase M20 family protein
CTER_01307	oxidoreductase domain-containing protein	6.48	7.16	7.74	8.37	1.82	1.83
CTER_01308	Coenzyme F390 synthetase
CTER_01309	Acetyltransferase (GNAT) family
CTER_01310	short-chain dehydrogenase/reductase SDR	10.79	10.82	10.85	10.94	-0.11	-0.05
CTER_01311	NADH:flavin oxidoreductase	9.97	10.07	10	10.1	-0.16	-0.21
CTER_01312	Sugar diacid utilization regulator
CTER_01313	Methyl-accepting chemotaxis protein	11.37	11.55	11.9	12.11	0.65	0.71
CTER_01314	Permeases of the major facilitator superfamily
CTER_01315	Lysophospholipase
CTER_01316	4Fe-4S ferredoxin iron-sulfur binding	10.58	10.53	9.96	10.14	-1.21	-0.93
CTER_01317	transcriptional regulator
CTER_01318	polysaccharide lyase family protein 8	10.56	10.63	10.43	10.51	-0.42	-0.47
CTER_01319	ABC-type sugar transport system, periplasmic
CTER_01320	ribose ABC transporter, permease protein
CTER_01321	RNA related
CTER_01323	integral membrane sensor signal transduction
CTER_01324	two component transcriptional regulator, AraC
CTER_01325	Methyl-accepting chemotaxis protein
CTER_01326	ABC-type sugar transport system, ATPase
CTER_01327	Methyltransferase
CTER_01328	hypothetical protein
CTER_01329	putative transcriptional regulator
CTER_01330	hypothetical protein
CTER_01331	Major Facilitator Superfamily
CTER_01332	Lysophospholipase
CTER_01333	AraC-type DNA-binding domain-containing protein
CTER_01334	Naﱿ antiporter, bacterial form	11.79	11.85	11.33	11.3	-0.95	-1.21
CTER_01335	Glyoxalase/Bleomycin resistance
CTER_01336	short chain dehydrogenase	11.71	11.88	12.23	12.28	0.63	0.43
CTER_01337	L-threonine 3-dehydrogenase	11.84	11.94	12.38	12.57	0.66	0.83
CTER_01338	Transcriptional regulator/sugar kinase
CTER_01339	putative transcriptional regulator
CTER_01340	hypothetical protein
CTER_01341	Uncharacterized protein conserved in bacteria
CTER_01342	AraC-type DNA-binding domain-containing protein
CTER_01343	Zn-dependent carboxypeptidase	12.07	12.36	12.35	12.51	0.24	0
CTER_01344	putative acyltransferase
CTER_01345	ribose ABC transporter, permease protein
CTER_01346	ABC-type sugar transport system, ATPase
CTER_01347	ABC-type sugar transport system, periplasmic	10.96	11.05	11.7	11.74	0.98	0.93
CTER_01348	short-chain dehydrogenase/reductase SDR	9.72	9.65	10.33	10.29	0.77	0.84
CTER_01349	PfkB domain-containing protein
CTER_01350	Glyoxalase/Bleomycin resistance
CTER_01351	L-iditol 2-dehydrogenase	8.87	8.87	9.28	9.39	0.45	0.64
CTER_01352	Transcriptional regulator/sugar kinase	9.49	9.56	9.06	9.32	-0.9	-0.67
CTER_01353	hypothetical protein
CTER_01354	helix-turn-helix protein
CTER_01355	AraC-type DNA-binding domain-containing protein
CTER_01356	Mn-dependent transcriptional regulator
CTER_01357	ABC transporter, permease/ATP-binding protein
CTER_01358	ABC transporter, permease/ATP-binding protein
CTER_01359	natural resistance-associated macrophage protein
CTER_01360	hypothetical protein
CTER_01361	Beta-glucanase/Beta-glucan synthetase
CTER_01362	Beta and Gamma crystallin/Carbohydrate binding
CTER_01363	carbohydrate binding domain protein
CTER_01364	Chitinase
CTER_01365	hypothetical protein
CTER_01366	hypothetical protein
CTER_01367	Catalase	13.84	13.96	14.31	14.24	0.55	0.22
CTER_01368	Fe2ﶙ uptake regulation protein
CTER_01369	BNR/Asp-box repeat-containing protein
CTER_01370	RNA polymerase sigma factor, sigma-70 family
CTER_01371	toxin secretion/phage lysis holin
CTER_01372	peptidoglycan-binding domain-containing protein	11.36	11.39	11.34	11.79	-0.24	0.43
CTER_01373	hypothetical protein
CTER_01374	RNA polymerase sigma factor, sigma-70 family
CTER_01375	Domain of unknown function (DUF4367)
CTER_01376	hypothetical protein
CTER_01377	hypothetical protein
CTER_01378	hypothetical protein	10.04	10.23	10.73	10.82	0.9	0.76
CTER_01379	DtxR family iron (metal) dependent repressor
CTER_01380	putative Fe-S oxidoreductase
CTER_01381	two component transcriptional regulator, winged
CTER_01382	Signal transduction histidine kinase
CTER_01383	Glutathione peroxidase	10.11	10.13	10.03	10.1	-0.34	-0.31
CTER_01384	putative transcriptional regulator	12.1	12.23	12.04	12.19	-0.31	-0.33
CTER_01385	drug resistance transporter, EmrB/QacA subfamily
CTER_01386	hypothetical protein
CTER_01387	RNA polymerase sigma factor, sigma-70 family
CTER_01388	Glyoxalase/Bleomycin resistance
CTER_01389	cupin domain-containing protein
CTER_01390	putative transcriptional regulator
CTER_01391	hypothetical protein
CTER_01392	beta-lactamase
CTER_01393	transcriptional regulator
CTER_01394	hypothetical protein
CTER_01395	Protein of unknown function (DUF1565)
CTER_01396	Carbohydrate binding module (family 6)/Glycoside
CTER_01397	integral membrane sensor signal transduction
CTER_01398	two component transcriptional regulator, AraC
CTER_01399	ABC-type polysaccharide transport system,
CTER_01400	ABC-type sugar transport system, permease
CTER_01401	glycoside hydrolase family 4
CTER_01402	ABC-type sugar transport system, periplasmic
CTER_01403	hypothetical protein
CTER_01404	putative Radical SAM domain protein	9.69	9.66	9.49	9.46	-0.53	-0.6
CTER_01405	Major Facilitator Superfamily
CTER_01406	Diaminopimelate decarboxylase
CTER_01407	hypothetical protein
CTER_01408	hypothetical protein
CTER_01409	transcriptional regulator, LuxR family protein
CTER_01410	hypothetical protein
CTER_01411	AraC-type DNA-binding domain-containing protein
CTER_01412	CAAX protease self-immunity
CTER_01413	hypothetical protein
CTER_01414	Acetyltransferases
CTER_01415	putative amidohydrolase	9.61	9.76	9.54	9.86	-0.32	-0.09
CTER_01416	FkbH-like protein
CTER_01417	3-hydroxyacyl-CoA dehydrogenase	10.86	11.02	11.8	12.12	1.31	1.64
CTER_01418	Arabinose efflux permease
CTER_01419	acyl-CoA dehydrogenase	9.37	9.32	9.94	10.21	0.71	1.28
CTER_01420	Phosphopantetheine attachment site	9.42	9.51	10.05	10.54	0.81	1.52
CTER_01421	(acyl-carrier-protein) S-malonyltransferase	10.31	10.47	11.22	11.29	1.26	1.16
CTER_01422	putative thioesterase involved in non-ribosomal
CTER_01423	non-ribosomal peptide synthase/amino acid
CTER_01424	amino acid adenylation domain protein
CTER_01425	polyketide synthase	11.07	11.32	11.36	11.25	0.26	-0.38
CTER_01426	ABC-type antimicrobial peptide transport system,	11.72	12.11	12.93	13.12	1.74	1.48
CTER_01427	ABC-type transport system, involved in	10.92	11.01	11.6	11.8	0.89	1.1
CTER_01429	hypothetical protein
CTER_01430	hypothetical protein
CTER_01431	hypothetical protein
CTER_01432	His Kinase A (phosphoacceptor) domain/Histidine
CTER_01433	two component transcriptional regulator, winged
CTER_01434	hypothetical protein
CTER_01435	hypothetical protein
CTER_01436	LysM domain-containing protein
CTER_01438	Glyoxalase/Bleomycin resistance
CTER_01439	short-chain dehydrogenase/reductase SDR
CTER_01440	oxidoreductase domain-containing protein
CTER_01441	hypothetical protein
CTER_01442	ABC-type sugar transport system, permease
CTER_01443	ABC transporter permease protein
CTER_01444	ABC-type sugar transport system, periplasmic
CTER_01445	Xylose isomerase-like TIM barrel
CTER_01446	Glyoxalase/Bleomycin resistance
CTER_01447	oxidoreductase domain-containing protein
CTER_01448	AraC-type DNA-binding domain-containing protein
CTER_01449	amino acid adenylation domain protein
CTER_01450	NlpC/p60-like transpeptidase
CTER_01451	NlpC/p60-like transpeptidase	8.75	9.11	9.96	10.16	1.74	1.55
CTER_01452	Coenzyme F390 synthetase
CTER_01453	Phosphopantetheine attachment site
CTER_01454	Acyl-CoA synthetases (AMP-forming)/AMP-acid	9.72	9.85	10.48	10.68	1.02	1.17
CTER_01455	family 2 glycosyl transferase	8.51	8.46	9.61	9.4	1.56	1.36
CTER_01456	amino acid adenylation domain protein	10.65	10.54	10.6	10.66	-0.29	-0.05
CTER_01457	malonyl CoA-acyl carrier protein transacylase	10.28	10.38	10.67	10.74	0.42	0.36
CTER_01458	L-aspartate-alpha-decarboxylase	8.96	9.11	10.22	10.67	1.82	2.43
CTER_01459	beta-ketoacyl synthase	11.12	11.26	12.13	12.19	1.42	1.34
CTER_01460	amino acid adenylation domain protein	10.25	10.37	11.19	11.23	1.31	1.22
CTER_01461	beta-ketoacyl synthase family protein
CTER_01462	amino acid adenylation domain protein	11.34	11.51	12.34	12.37	1.4	1.22
CTER_01463	hypothetical protein	9.74	9.74	10.27	10.48	0.65	1.02
CTER_01464	cyclic peptide transporter	9.13	9.12	10.17	10.31	1.47	1.79
CTER_01465	hypothetical protein
CTER_01467	putative hydrolases or acyltransferases
CTER_01468	Transcriptional regulator
CTER_01469	Choline-glycine betaine transporter	9.72	9.94	9.48	9.61	-0.6	-0.83
CTER_01470	Carbohydrate kinase, FGGY-like protein
CTER_01471	short-chain dehydrogenase/reductase SDR
CTER_01472	Electron transfer flavoprotein, alpha subunit
CTER_01473	Electron transfer flavoprotein, beta subunit
CTER_01474	Sugar phosphate permease
CTER_01475	FAD/FMN-containing dehydrogenase
CTER_01476	transcriptional regulator
CTER_01477	hypothetical protein
CTER_01478	hypothetical protein
CTER_01479	BRO family, N-terminal domain	11.79	12.02	12.64	12.73	1.16	0.97
CTER_01480	hypothetical protein
CTER_01481	Transcriptional regulator
CTER_01482	Ketopantoate reductase
CTER_01483	hypothetical protein
CTER_01484	Predicted transcriptional regulator containing	12	12.07	12.18	12.36	0.08	0.24
CTER_01485	hypothetical protein
CTER_01486	Protein of unknown function (DUF559)
CTER_01487	Restriction endonuclease	11.69	11.85	11.48	11.48	-0.55	-0.9
CTER_01488	hypothetical protein
CTER_01489	hypothetical protein	9.14	9.3	9.35	9.57	0.13	0.21
CTER_01490	LysM domain-containing protein
CTER_01494	hypothetical protein
CTER_01495	Alpha-L-rhamnosidase N-terminal domain/Bacterial
CTER_01496	hypothetical protein
CTER_01497	ABC-type sugar transport system, permease
CTER_01498	ABC transporter permease protein
CTER_01499	ABC-type sugar transport system, periplasmic	10.45	10.49	11.21	11.38	1.02	1.28
CTER_01500	two component transcriptional regulator, AraC
CTER_01501	HAMP domain-containing protein, histidine kinase
CTER_01502	hypothetical protein
CTER_01503	hypothetical protein
CTER_01504	helix-turn-helix protein
CTER_01505	RNA related
CTER_01507	Reverse transcriptase (RNA-dependent DNA
CTER_01508	hypothetical protein	8.86	9.1	10.82	10.55	2.95	2.24
CTER_01509	hypothetical protein
CTER_01510	hypothetical protein	8.28	8.33	9.29	9.44	1.42	1.66
CTER_01511	hypothetical protein	13.03	13.07	13.39	13.51	0.37	0.5
CTER_01512	putative phosphohydrolase	9.32	9.47	9.76	9.94	0.5	0.55
CTER_01513	BRO family, N-terminal domain	10.71	10.79	10.78	10.98	-0.1	0.07
CTER_01514	Predicted transcriptional regulator
CTER_01515	hypothetical protein
CTER_01516	hypothetical protein
CTER_01517	Uncharacterized protein conserved in bacteria
CTER_01518	RNA related
CTER_01520	Domain of unknown function (DUF4194)	8.46	8.37	10	9.9	2.27	2.38
CTER_01521	hypothetical protein
CTER_01522	Uncharacterized conserved protein
CTER_01523	hypothetical protein
CTER_01524	hypothetical protein
CTER_01525	Uncharacterized protein containing
CTER_01526	Recombinase
CTER_01527	site-specific recombinase, DNA invertase Pin
CTER_01528	hypothetical protein
CTER_01529	Uncharacterized conserved protein	11.59	11.72	11.79	11.83	0.11	-0.07
CTER_01530	23S rRNA (uracil-5-)-methyltransferase RumA
CTER_01531	Rubrerythrin
CTER_01532	hypothetical protein
CTER_01533	Uncharacterized conserved protein
CTER_01534	Membrane protein of unknown function
CTER_01535	Methyl-accepting chemotaxis protein	12.72	12.83	13	13.07	0.24	0.16
CTER_01536	peptidase M23
CTER_01537	Integral membrane protein CcmA involved in cell	12.72	12.85	12.74	12.9	-0.18	-0.17
CTER_01538	penicillin-binding protein, 1A family	12.24	12.31	12.08	12.23	-0.47	-0.4
CTER_01539	Uncharacterized protein conserved in bacteria
CTER_01540	glutamate 5-kinase	10.02	10.15	9.3	9.37	-1.37	-1.6
CTER_01541	PAP2 superfamily
CTER_01542	oligopeptide/dipeptide ABC transporter	10.97	11.01	10.59	10.7	-0.82	-0.79
CTER_01543	oligopeptide/dipeptide ABC transporter	9.1	9.29	9.3	9.33	0.11	-0.19
CTER_01544	dipeptide/oligopeptide/nickel ABC transporter
CTER_01545	dipeptide/oligopeptide/nickel ABC transporter
CTER_01546	ABC-type dipeptide transport system, periplasmic	13.82	13.88	13.38	13.51	-0.92	-0.9
CTER_01547	hypothetical protein
CTER_01548	hypothetical protein
CTER_01549	GGGtGRT protein	15.2	15.28	14.77	15.01	-0.9	-0.72
CTER_01550	NifU-like domain-containing protein	14.63	14.87	14.35	14.63	-0.66	-0.67
CTER_01551	polyphosphate kinase 1
CTER_01552	Exopolyphosphatase
CTER_01554	Glycosyltransferases involved in cell wall
CTER_01555	flagellin domain-containing protein	14.24	14.02	14.23	14.17	-0.23	0
CTER_01556	carbon storage regulator (csrA)
CTER_01557	Uncharacterized protein conserved in bacteria	10.41	10.48	11.09	11.14	0.89	0.88
CTER_01558	hypothetical protein
CTER_01559	flagellar hook-associated protein 3
CTER_01560	flagellar hook-associated protein FlgK
CTER_01561	flagellar hook-associated protein FlgK
CTER_01562	FlgN protein	10.18	10.18	9.5	9.54	-1.31	-1.36
CTER_01563	Anti-sigma-28 factor, FlgM
CTER_01564	hypothetical protein	11.96	12.22	11.83	11.94	-0.42	-0.74
CTER_01565	phosphoribosyltransferase
CTER_01566	ATP-dependent exoDNAse (exonuclease V), alpha
CTER_01567	hypothetical protein
CTER_01568	Hemolysins and related proteins containing CBS	11.7	11.95	12.1	12.04	0.44	-0.1
CTER_01569	hypothetical protein
CTER_01570	S-adenosylmethionine synthetase	13.98	14.05	14.26	14.48	0.24	0.48
CTER_01571	putative thioesterase
CTER_01572	glycoside hydrolase family protein
CTER_01573	Beta-1,4-xylanase
CTER_01574	hypothetical protein
CTER_01575	ABC-type sugar transport system, periplasmic	7.61	7.44	8.29	8.44	0.89	1.47
CTER_01576	Beta-xylosidase
CTER_01577	ABC-type sugar transport system, permease
CTER_01578	ABC-type polysaccharide transport system,
CTER_01579	two component transcriptional regulator, AraC
CTER_01580	signal transduction histidine kinase LytS
CTER_01581	ATP-dependent metalloprotease FtsH	14.78	14.87	14.52	14.63	-0.63	-0.67
CTER_01582	hypoxanthine phosphoribosyltransferase	12.64	12.75	12	12.17	-1.24	-1.26
CTER_01583	tRNA(Ile)-lysidine synthetase
CTER_01584	replicative DNA helicase	9.61	9.79	9.88	10.2	0.23	0.45
CTER_01585	ribosomal protein L9	13.34	13.4	12.95	13.02	-0.84	-0.91
CTER_01586	phosphoesterase RecJ domain-containing protein	10.23	10.33	9.6	9.58	-1.23	-1.55
CTER_01587	MazG-like family
CTER_01588	Prephenate dehydratase	9.72	10.01	9.71	10.07	-0.23	-0.16
CTER_01589	TIGR02453 family protein	12.09	12.21	12.04	12.13	-0.29	-0.4
CTER_01590	hypothetical protein
CTER_01591	Phosphomannomutase	10.64	10.86	9.9	9.89	-1.4	-1.93
CTER_01592	ABC-type sugar transport system, periplasmic
CTER_01593	ABC-type sugar transport system, permease
CTER_01594	ABC-type polysaccharide transport system,
CTER_01595	glycosyl hydrolase family 16 protein
CTER_01596	hypothetical protein
CTER_01597	Carbohydrate binding domain protein
CTER_01598	two component transcriptional regulator, AraC
CTER_01599	multi-sensor signal transduction histidine
CTER_01600	hypothetical protein
CTER_01601	phosphotriesterase family protein
CTER_01602	Entner-Doudoroff aldolase
CTER_01603	phosphoglycerate dehydrogenase
CTER_01604	glucose-6-phosphate isomerase
CTER_01605	Shikimate 5-dehydrogenase
CTER_01606	glycosyl hydrolase family 88 protein
CTER_01607	putative sugar isomerase
CTER_01608	ABC-type sugar transport system, permease
CTER_01609	sugar ABC transporter permease
CTER_01610	ABC-type sugar transport system, periplasmic
CTER_01611	transcriptional regulator	10.51	10.58	10.48	10.69	-0.26	-0.07
CTER_01612	hypothetical protein
CTER_01613	xylulokinase
CTER_01614	aldo/keto reductase
CTER_01615	hypothetical protein
CTER_01616	L-iditol 2-dehydrogenase
CTER_01617	hypothetical protein
CTER_01618	hypothetical protein
CTER_01619	Glucosamine 6-phosphate synthetase, contains
CTER_01620	Glyoxalase/Bleomycin resistance
CTER_01621	putative dehydrogenase
CTER_01622	Trehalose utilization
CTER_01623	Transcriptional regulator/sugar kinase
CTER_01624	transcriptional regulator	10.19	10.21	10.68	10.78	0.58	0.72
CTER_01625	hypothetical protein
CTER_01626	ABC-type sugar transport system, permease
CTER_01627	sugar ABC transporter permease
CTER_01628	ABC-type sugar transport system, periplasmic	10.02	10.11	9.85	10.11	-0.48	-0.26
CTER_01629	alcohol dehydrogenase zinc-binding
CTER_01630	Glyoxalase/Bleomycin resistance
CTER_01631	Glycosyl hydrolase family 9/N-terminal ig-like
CTER_01632	Transcriptional regulator/sugar kinase
CTER_01633	ABC-type sugar transport system, periplasmic
CTER_01634	ABC-type sugar transport system, permease
CTER_01635	ABC-type polysaccharide transport system,
CTER_01636	Histidine kinase-, DNA gyrase B-, and HSP90-like
CTER_01637	two component transcriptional regulator, AraC
CTER_01638	ribosomal protein S18	14.67	14.96	14.12	14.46	-1.1	-1.12
CTER_01639	single stranded DNA-binding protein (ssb)	13.39	13.58	13.33	13.53	-0.31	-0.34
CTER_01640	ribosomal protein S6	11.21	11.31	10.77	11.12	-0.92	-0.59
CTER_01641	argininosuccinate lyase	11.32	11.59	11.4	11.4	-0.08	-0.59
CTER_01642	Transcriptional regulator/sugar kinase
CTER_01643	Uncharacterized conserved protein
CTER_01644	amidohydrolase family protein
CTER_01645	ABC-type sugar transport system, permease
CTER_01646	sugar ABC transporter permease
CTER_01647	ABC-type sugar transport system, periplasmic
CTER_01648	Transcriptional regulator/sugar kinase
CTER_01649	tryptophan synthase, alpha subunit
CTER_01650	Iron-containing alcohol dehydrogenase
CTER_01651	membrane complex biogenesis protein, BtpA family
CTER_01652	Uridine phosphorylase
CTER_01653	PfkB domain-containing protein
CTER_01654	isochorismatase hydrolase
CTER_01655	putative ABC-type transport system, permease
CTER_01656	ABC-type uncharacterized transport system,
CTER_01657	ABC transporter
CTER_01658	putative ABC-type transport system, periplasmic
CTER_01659	transcriptional regulator	9.94	9.99	10.32	10.46	0.4	0.55
CTER_01660	Uncharacterized protein conserved in bacteria
CTER_01661	flavodoxin, short chain
CTER_01662	Protein of unknown function (DUF3793)
CTER_01663	metal dependent phosphohydrolase
CTER_01664	hypothetical protein	11.1	11.2	11	11.11	-0.37	-0.41
CTER_01665	Deoxyribonuclease NucA/NucB
CTER_01668	hypothetical protein
CTER_01669	ABC transporter, permease protein
CTER_01670	ABC-type sugar transport system, permease
CTER_01671	ABC-type sugar transport system, periplasmic
CTER_01672	DNA-binding protein
CTER_01673	two component transcriptional regulator, AraC
CTER_01674	integral membrane sensor signal transduction
CTER_01675	Transketolase, C-terminal subunit
CTER_01676	Transketolase, N-terminal subunit
CTER_01677	Protein of unknown function (DUF4038)
CTER_01678	cupin domain-containing protein
CTER_01679	Alpha-mannosidase
CTER_01680	hypothetical protein
CTER_01681	oligopeptide/dipeptide ABC transporter
CTER_01682	oligopeptide/dipeptide ABC transporter
CTER_01683	oligopeptide ABC transporter permease
CTER_01684	oligopeptide ABC transporter permease
CTER_01685	ABC-type oligopeptide transport system,	12.84	12.86	12.92	12.85	-0.08	-0.28
CTER_01686	peptidase M42 family protein
CTER_01687	cystathionine beta-lyase/cystathionine
CTER_01688	transcriptional regulator	11.13	11.36	11.34	11.37	0.13	-0.24
CTER_01689	2-amino-3-ketobutyrate coenzyme A ligase	10.22	10.3	10.73	10.9	0.61	0.78
CTER_01690	L-threonine 3-dehydrogenase
CTER_01691	sporulation sigma factor SigK
CTER_01692	resolvase
CTER_01693	Lysophospholipase
CTER_01694	hypothetical protein
CTER_01695	carbon-monoxide dehydrogenase, catalytic subunit
CTER_01696	family 3 extracellular solute-binding protein
CTER_01697	ABC-type nitrate/sulfonate/bicarbonate transport
CTER_01698	ABC-type nitrate/sulfonate/bicarbonate transport
CTER_01699	DNA-directed RNA polymerase specialized sigma
CTER_01700	hypothetical protein	9.91	9.98	10.09	10.25	0.08	0.21
CTER_01701	Spore coat associated protein JA (CotJA)
CTER_01702	CotJB protein
CTER_01703	Mn-containing catalase
CTER_01704	hypothetical protein	10.69	10.83	9.37	9.25	-2.34	-2.98
CTER_01705	resolvase
CTER_01706	hypothetical protein
CTER_01707	helix-turn-helix protein
CTER_01708	hypothetical protein
CTER_01709	hypothetical protein
CTER_01710	hypothetical protein
CTER_01711	hypothetical protein
CTER_01712	helix-turn-helix protein
CTER_01713	helix-turn-helix protein
CTER_01714	transposase
CTER_01715	putative transcriptional regulator
CTER_01716	Protein of unknown function (DUF2726)/AAA domain
CTER_01717	hypothetical protein
CTER_01718	hypothetical protein
CTER_01719	hypothetical protein
CTER_01720	DNA/RNA helicase superfamily I
CTER_01721	putative ATP-dependent endonuclease of the OLD
CTER_01722	Helix-turn-helix domain
CTER_01723	hypothetical protein
CTER_01724	hypothetical protein
CTER_01725	peptidase M23
CTER_01726	Uncharacterized conserved protein
CTER_01727	putative nucleotidyltransferase
CTER_01728	AAA-like domain
CTER_01730	hypothetical protein
CTER_01731	hypothetical protein
CTER_01732	hypothetical protein
CTER_01733	hypothetical protein
CTER_01734	hypothetical protein
CTER_01735	S-layer protein	10.57	10.63	10.43	10.38	-0.44	-0.69
CTER_01736	hypothetical protein
CTER_01737	hypothetical protein
CTER_01738	hypothetical protein
CTER_01739	hypothetical protein
CTER_01740	hypothetical protein
CTER_01742	hypothetical protein
CTER_01743	hypothetical protein
CTER_01744	ATPase
CTER_01745	AAA domain
CTER_01746	hypothetical protein
CTER_01747	hypothetical protein
CTER_01748	hypothetical protein
CTER_01749	hypothetical protein
CTER_01750	hypothetical protein
CTER_01751	hypothetical protein
CTER_01752	C-terminal repeat of topoisomerase
CTER_01753	hypothetical protein	9.44	9.54	9.38	9.76	-0.31	0.12
CTER_01754	TRAG family protein
CTER_01755	hypothetical protein
CTER_01756	hypothetical protein
CTER_01757	hypothetical protein
CTER_01758	hypothetical protein
CTER_01759	Restriction endonuclease
CTER_01760	hypothetical protein	10.86	10.97	11.07	11.11	0.13	-0.02
CTER_01761	Protein of unknown function (DUF2500)
CTER_01762	hypothetical protein
CTER_01763	hypothetical protein
CTER_01764	hypothetical protein
CTER_01765	death-on-curing family protein	9.73	9.81	10.57	10.72	1.15	1.31
CTER_01766	Uncharacterized conserved protein
CTER_01767	hypothetical protein
CTER_01768	CHC2 zinc finger protein
CTER_01769	Ankyrin repeats (3 copies)
CTER_01770	putative transcriptional regulator
CTER_01771	ATPases involved in chromosome partitioning
CTER_01772	hypothetical protein
CTER_01773	hypothetical protein
CTER_01774	Uncharacterized conserved protein	9.85	10.13	8.91	8.8	-1.73	-2.55
CTER_01775	hypothetical protein
CTER_01776	hypothetical protein
CTER_01777	hypothetical protein
CTER_01778	hypothetical protein
CTER_01779	helicase
CTER_01780	gluconate 5-dehydrogenase
CTER_01781	5-keto 4-deoxyuronate isomerase
CTER_01782	AraC family transcriptional regulator
CTER_01783	Mn-containing catalase
CTER_01784	Uncharacterized protein conserved in bacteria
CTER_01785	AraC family transcriptional regulator
CTER_01786	Beta-xylosidase
CTER_01787	glycoside hydrolase family 8 protein
CTER_01788	Alpha-L-arabinofuranosidase
CTER_01789	ABC-type sugar transport system, permease
CTER_01790	ABC-type polysaccharide transport system,
CTER_01791	ABC-type sugar transport system, periplasmic
CTER_01792	ABC-type sugar transport system, periplasmic
CTER_01793	two component transcriptional regulator, AraC
CTER_01794	signal transduction histidine kinase LytS
CTER_01795	hypothetical protein
CTER_01796	Dihydrodipicolinate synthase/N-acetylneuraminate
CTER_01797	Dihydroxyacid dehydratase/phosphogluconate
CTER_01798	O-Glycosyl hydrolase	5.81	6.13	6.67	6.89	1.18	1.05
CTER_01799	transcriptional regulator	8.82	8.99	9.38	9.8	0.69	1.14
CTER_01800	Endoglucanase
CTER_01801	dockerin type I cellulosome protein
CTER_01802	dockerin type I cellulosome protein
CTER_01803	Beta-1,4-xylanase
CTER_01804	two component transcriptional regulator, AraC
CTER_01805	hypothetical protein
CTER_01806	Uncharacterized membrane protein
CTER_01807	von Willebrand factor type A	10.76	10.7	10.32	10.34	-0.92	-0.88
CTER_01808	Uncharacterized conserved protein (some members
CTER_01809	MoxR-like ATPase	10.76	10.82	10.85	11.07	-0.06	0.17
CTER_01810	hypothetical protein
CTER_01811	ABC-2 family transporter protein
CTER_01812	ABC-type multidrug transport system, ATPase	10.03	10.22	10.08	10.28	-0.13	-0.16
CTER_01813	Protein of unknown function (DUF1355)	11.45	11.63	11.23	11.5	-0.56	-0.48
CTER_01814	Thiamine monophosphate synthase
CTER_01815	thiazole biosynthesis protein ThiH
CTER_01816	putative enzyme of thiazole biosynthesis
CTER_01817	thiamine biosynthesis protein ThiF, family 2
CTER_01818	thiamine biosynthesis protein ThiS
CTER_01819	hypothetical protein
CTER_01820	hypothetical protein
CTER_01821	ABC-type multidrug transport system, ATPase
CTER_01822	Uncharacterized conserved protein
CTER_01823	Uncharacterized conserved protein
CTER_01824	hypothetical protein
CTER_01825	Cell division protein FtsI/penicillin-binding
CTER_01827	hypothetical protein
CTER_01828	RNA related
CTER_01830	hypothetical protein
CTER_01832	Uncharacterized protein conserved in bacteria	11.34	11.44	11.34	11.62	-0.21	0.05
CTER_01833	Uncharacterized protein conserved in bacteria	12.12	12.48	11.99	11.74	-0.42	-1.53
CTER_01834	delta-lactam-biosynthetic de-N-acetylase
CTER_01835	sporulation protein YqfC
CTER_01836	RNA related
CTER_01838	Phosphate starvation-inducible protein PhoH,	10.34	10.46	10.56	10.63	0.15	0.03
CTER_01839	putative domain HDIG	10.77	11.12	10.67	10.65	-0.37	-1.07
CTER_01840	metalloprotein, YbeY/UPF0054 family
CTER_01841	Diacylglycerol kinase
CTER_01842	transcriptional regulator
CTER_01843	L-fuculose-phosphate aldolase
CTER_01844	Ribulose 1,5-bisphosphate carboxylase, large
CTER_01845	triosephosphate isomerase
CTER_01846	RpiB/LacA/LacB family sugar-phosphate isomerase
CTER_01847	beta-lactamase domain-containing protein
CTER_01848	Uncharacterized conserved protein
CTER_01849	transcriptional regulator
CTER_01850	hypothetical protein
CTER_01852	CRISPR-associated endoribonuclease Cas2
CTER_01853	CRISPR-associated endonuclease Cas1
CTER_01854	CRISPR-associated protein Cas4
CTER_01855	CRISPR-associated protein, Csd2 family	12.82	13.05	13.56	13.86	0.98	1.14
CTER_01856	CRISPR-associated protein, Csd1 family	10.72	10.9	11.64	11.72	1.27	1.16
CTER_01857	CRISPR-associated protein Cas5, Dvulg subtype
CTER_01858	CRISPR-associated helicase	8.61	8.71	9.11	9.14	0.6	0.48
CTER_01860	peptidase, U32 family	8.69	9.21	9.14	9.12	0.52	-0.41
CTER_01861	putative O-methyltransferase
CTER_01862	aminodeoxychorismate lyase	10.7	10.9	11.17	11.28	0.55	0.4
CTER_01863	GTP-binding protein TypA/BipA	14.19	14.31	13.69	13.85	-1.02	-1.05
CTER_01864	MutS2 family protein	13.23	13.35	12.9	12.97	-0.74	-0.91
CTER_01865	AMP-dependent synthetase and ligase
CTER_01866	Cupin domain/Helix-turn-helix
CTER_01867	hypothetical protein
CTER_01868	hypothetical protein
CTER_01869	heat shock protein DnaJ domain protein	11.51	11.72	12.29	12.32	1.05	0.78
CTER_01870	hypothetical protein
CTER_01871	CDP-diacylglycerol--glycerol-3-phosphate
CTER_01872	acyl-CoA thioester hydrolase, YbgC/YbaW family
CTER_01873	hypothetical protein
CTER_01874	Tryptophan RNA-binding attenuator protein	10.6	10.97	10.48	10.7	-0.4	-0.72
CTER_01875	DNA polymerase III, alpha subunit
CTER_01876	DNA-directed DNA polymerase III (polc)	10.56	10.71	10.71	10.7	0.03	-0.28
CTER_01877	hypothetical protein
CTER_01878	hypothetical protein
CTER_01879	Uncharacterized protein with conserved CXXC	10.87	11.08	10.28	10.39	-1.16	-1.45
CTER_01880	Thioredoxin reductase
CTER_01881	putative dehydrogenase	11.12	11.26	10.53	10.63	-1.16	-1.34
CTER_01882	hypothetical protein
CTER_01883	Recombinase
CTER_01884	Site-specific recombinases, DNA invertase Pin
CTER_01885	hypothetical protein
CTER_01886	peptidase, M56 family protein
CTER_01887	putative transcriptional regulator
CTER_01888	Mg2 and Co2 transporter
CTER_01889	hypothetical protein
CTER_01890	ABC-type uncharacterized transport system,
CTER_01891	Uncharacterized protein conserved in bacteria
CTER_01892	Uncharacterized protein conserved in bacteria
CTER_01893	hypothetical protein
CTER_01894	Histidine kinase-, DNA gyrase B-, and HSP90-like	6.36	7.23	8.39	8.97	3.06	2.74
CTER_01895	hypothetical protein
CTER_01896	accessory gene regulator B protein	9.57	9.56	10.23	10.08	0.85	0.64
CTER_01897	hypothetical protein
CTER_01898	CAAX amino terminal protease family
CTER_01899	Transcriptional regulator
CTER_01900	ABC transporter, substrate-binding protein,
CTER_01901	ABC-type nitrate/sulfonate/bicarbonate transport
CTER_01902	ABC-type nitrate/sulfonate/bicarbonate transport
CTER_01903	hypothetical protein
CTER_01904	RNA related
CTER_01906	Phospholipid methyltransferase
CTER_01908	hypothetical protein
CTER_01909	D-alanyl-D-alanine carboxypeptidase
CTER_01910	group I intron endonuclease
CTER_01911	hypothetical protein
CTER_01912	hypothetical protein
CTER_01913	hypothetical protein	9.59	9.61	10.13	10.43	0.66	1.16
CTER_01914	kelch repeat-containing protein
CTER_01915	hypothetical protein
CTER_01916	hypothetical protein
CTER_01917	hypothetical protein
CTER_01919	Uncharacterized conserved protein	12.71	12.79	12.81	12.87	-0.05	-0.12
CTER_01920	ribosomal protein S21	13.4	13.56	12.46	12.78	-1.73	-1.6
CTER_01921	histidine triad (HIT) protein	11.25	11.32	10.76	10.87	-1	-1.03
CTER_01922	alanine--tRNA ligase	14.73	14.85	14.55	14.65	-0.5	-0.6
CTER_01923	HAD-superfamily hydrolase
CTER_01924	Uncharacterized protein conserved in bacteria	9.69	9.72	9.09	9.32	-1.18	-0.95
CTER_01925	glutamate N-acetyltransferase/amino-acid	13.21	13.3	12.78	12.92	-0.9	-0.91
CTER_01926	Chemotaxis signal transduction protein	10.64	10.6	11.63	11.89	1.39	1.97
CTER_01927	Methyl-accepting chemotaxis protein
CTER_01928	phosphate binding protein
CTER_01929	phosphate ABC transporter, permease protein PstA
CTER_01930	phosphate ABC transporter, permease protein PstC
CTER_01931	phosphate ABC transporter, ATP-binding protein
CTER_01932	phosphate transport system regulatory protein
CTER_01933	two component transcriptional regulator, winged
CTER_01934	RNA related
CTER_01936	ABC-type sugar transport system, periplasmic
CTER_01937	beta-glucosidase
CTER_01938	Alpha-mannosidase
CTER_01940	ABC-2 family transporter protein
CTER_01941	ABC-type multidrug transport system, ATPase	13.88	14.03	14.08	14.24	0.11	0.1
CTER_01942	hypothetical protein
CTER_01943	transposase IS52 family protein
CTER_01944	hypothetical protein
CTER_01945	peptidase M56 family protein
CTER_01946	putative transcriptional regulator
CTER_01947	ABC-type sugar transport system, permease
CTER_01948	ABC transporter, permease protein
CTER_01949	ABC-type sugar transport system, periplasmic	13	13.15	14.34	14.53	1.95	2.12
CTER_01950	two component transcriptional regulator, AraC
CTER_01951	integral membrane sensor signal transduction
CTER_01952	ATPase, P-type (transporting), HAD superfamily,
CTER_01953	putative membrane protein
CTER_01954	stage II sporulation protein R
CTER_01955	CTP synthase	13.47	13.56	13.43	13.57	-0.27	-0.24
CTER_01957	putative integral membrane protein
CTER_01958	hypothetical protein
CTER_01959	Sugar transferases involved in
CTER_01960	Capsular polysaccharide biosynthesis protein
CTER_01961	ABC transporter
CTER_01962	hypothetical protein
CTER_01963	hypothetical protein
CTER_01964	hypothetical protein
CTER_01965	hypothetical protein
CTER_01966	putative Fe-S oxidoreductase
CTER_01967	hypothetical protein
CTER_01969	hypothetical protein
CTER_01970	Glycosyltransferase
CTER_01971	Membrane protein involved in the export of
CTER_01972	Exopolysaccharide biosynthesis protein
CTER_01973	Glycosyltransferase
CTER_01974	putative Fe-S oxidoreductase
CTER_01975	Glycosyltransferases involved in cell wall
CTER_01976	O-antigen ligase like membrane protein
CTER_01977	Right handed beta helix region
CTER_01978	capsular exopolysaccharide family
CTER_01979	Capsular polysaccharide biosynthesis protein
CTER_01980	Transcription antiterminator
CTER_01981	C-terminal peptidase (prc)
CTER_01982	S-layer protein
CTER_01983	S-layer protein
CTER_01984	Methyl-accepting chemotaxis protein	10.25	10.24	10.62	10.73	0.39	0.59
CTER_01985	Parvulin-like peptidyl-prolyl isomerase	11.33	11.41	11.68	12.14	0.35	1
CTER_01986	arginyl-tRNA synthetase	14.2	14.33	13.83	13.9	-0.81	-1
CTER_01987	Uncharacterized protein conserved in bacteria
CTER_01988	D-alanine--D-alanine ligase	13	13.12	12.52	12.64	-0.98	-1.09
CTER_01989	Uncharacterized conserved protein	11.54	11.57	12.52	12.42	1.37	1.21
CTER_01990	peptidase M23
CTER_01991	stage II sporulation protein D
CTER_01992	Dihydroxyacid dehydratase/phosphogluconate	10.36	10.38	10.38	10.42	-0.18	-0.19
CTER_01993	putative glycosylase
CTER_01994	beta-galactosidase
CTER_01995	ABC-type sugar transport system, permease
CTER_01996	ABC transporter, permease protein
CTER_01997	ABC-type sugar transport system, periplasmic	10.93	10.93	10.99	11.17	-0.11	0.16
CTER_01998	two component transcriptional regulator, AraC	11.23	11.45	11.31	11.47	-0.08	-0.22
CTER_01999	integral membrane sensor signal transduction
CTER_02000	UDP-N-acetylglucosamine
CTER_02001	Protein of unknown function (DUF1779)
CTER_02002	hypothetical protein
CTER_02003	S-layer protein	9.32	9.29	9.37	9.53	-0.13	0.16
CTER_02004	S-layer protein	10.1	9.97	8.83	9.15	-2.26	-1.67
CTER_02005	S-layer protein
CTER_02006	ATP synthase, F1 epsilon subunit (delta in	11.2	11.37	11.31	11.45	-0.03	-0.12
CTER_02007	ATP synthase, F1 beta subunit	14.34	14.46	14.17	14.39	-0.48	-0.38
CTER_02008	ATP synthase, F1 gamma subunit	11.44	11.63	11.79	12.03	0.35	0.43
CTER_02009	proton translocating ATP synthase, F1 alpha	14.66	14.73	14.7	14.89	-0.15	0.02
CTER_02010	ATP synthase, F1 delta subunit	11.62	11.69	11.53	11.64	-0.35	-0.34
CTER_02011	ATP synthase, F0 subunit b	12.24	12.34	12.1	12.14	-0.44	-0.6
CTER_02012	ATP synthase, F0 subunit c	10.99	11.27	10.28	10.29	-1.35	-1.95
CTER_02013	F0F1-type ATP synthase, subunit a	10.6	10.75	10.68	10.76	-0.08	-0.24
CTER_02014	hypothetical protein
CTER_02015	Flagellar motor component	10.95	11.04	10.88	10.88	-0.32	-0.53
CTER_02016	Flagellar motor protein
CTER_02017	hypothetical protein
CTER_02018	Methyl-accepting chemotaxis protein	12.74	12.45	11.65	11.72	-1.97	-1.52
CTER_02019	UDP-N-acetylglucosamine 2-epimerase	12.78	12.85	12.54	12.61	-0.6	-0.67
CTER_02020	Deoxycytidylate deaminase	10.82	10.9	11.75	11.88	1.29	1.43
CTER_02021	uracil phosphoribosyltransferase	12.08	12.15	12.39	12.68	0.29	0.66
CTER_02022	ribose 5-phosphate isomerase B	10.09	10.09	9.79	9.87	-0.69	-0.64
CTER_02023	Protein-tyrosine-phosphatase
CTER_02024	translation factor SUA5	9.29	9.37	9.36	9.59	-0.1	0.12
CTER_02025	putative divalent heavy-metal cations
CTER_02026	peptide chain release factor 1	11.51	11.73	11.73	11.84	0.15	-0.07
CTER_02027	Domain of unknown function (DUF4098)	14.81	15.02	15.34	15.8	0.65	1.09
CTER_02028	Uncharacterized protein conserved in bacteria	12.71	13.02	13.32	13.79	0.77	1.07
CTER_02029	Arabinose efflux permease
CTER_02030	Glycosyl transferase family 2
CTER_02031	DegT/DnrJ/EryC1/StrS aminotransferase family
CTER_02032	putative Fe-S oxidoreductase
CTER_02033	CotH protein
CTER_02034	hypothetical protein
CTER_02035	VTC domain-containing protein
CTER_02036	Inorganic pyrophosphatase/exopolyphosphatase	9.69	9.86	10.02	10.22	0.32	0.36
CTER_02037	Signal transduction histidine kinase
CTER_02038	two component transcriptional regulator, winged	9.56	9.76	9.28	9.04	-0.66	-1.5
CTER_02039	diguanylate cyclase (GGDEF) domain protein
CTER_02040	hypothetical protein
CTER_02041	diguanylate cyclase (GGDEF) domain protein
CTER_02042	hypothetical protein	7.85	8.21	9.42	9.63	2.32	2.19
CTER_02043	Streptomycin adenylyltransferase
CTER_02044	Suppressor of fused protein (SUFU)
CTER_02045	hypothetical protein
CTER_02046	hypothetical protein
CTER_02047	Uncharacterized protein conserved in bacteria
CTER_02048	hypothetical protein
CTER_02049	hypothetical protein
CTER_02050	recombination protein RecR	9.54	9.69	9.51	9.61	-0.26	-0.4
CTER_02051	DNA-binding protein, YbaB/EbfC family	12.23	12.43	11.68	11.76	-1.1	-1.41
CTER_02052	DNA polymerase III, subunit gamma and tau	11.37	11.47	11.32	11.4	-0.29	-0.38
CTER_02054	Domain of Unknown Function (DUF350)
CTER_02055	hypothetical protein
CTER_02056	hypothetical protein
CTER_02057	two component transcriptional regulator, winged
CTER_02058	integral membrane sensor signal transduction
CTER_02059	Uncharacterized protein conserved in bacteria
CTER_02060	ABC-type multidrug transport system, ATPase
CTER_02061	hypothetical protein
CTER_02062	sporulation peptidase YabG
CTER_02063	Alpha-L-fucosidase
CTER_02064	1,3-beta-galactosyl-N-acetylhexosamine
CTER_02065	ABC-type sugar transport system, permease
CTER_02066	ABC transporter, permease protein
CTER_02067	carbohydrate ABC transporter substrate-binding
CTER_02068	two component transcriptional regulator, AraC
CTER_02069	sensor histidine kinase
CTER_02070	Beta-glucosidase-related glycosidase
[truncated: 3,308 more rows]
